# Supplementary material for: “Upstream Analysis”: An Integrated Promoter-Pathway Analysis Approach to Causal Interpretation of Microarray Data
Source: Microarrays (Basel). 2015 May 21;4(2):270–86. doi: 10.3390/microarrays4020270 (PMC4996392; doi:10.3390/microarrays4020270)
Supplement: Supplementary File 1 [file microarrays-04-00270-s001.zip]

Archive with 6 entries (6 files):
- ST1.xlsx
- SF5.png
- SF1.png
- SF2.png
- SF3.png
- SF4.png
