# Supplementary material for: “Upstream Analysis”: An Integrated Promoter-Pathway Analysis Approach to Causal Interpretation of Microarray Data
Source: Microarrays (Basel). 2015 May 21;4(2):270–86. doi: 10.3390/microarrays4020270 (PMC4996392; doi:10.3390/microarrays4020270)
Supplement: Supplementary File 1 [file microarrays-04-00270-s001.zip › ST1.xlsx]

## Sheet: Lung Upregulation Cluster 1
Gene name	ID	(log2)FC	adj. p_value
Ddr1	ENSMUSG00000003534	0.412976	0.000543154
Tmsb4x	ENSMUSG00000049775	0.557025	0.000826316
Tmem109	ENSMUSG00000034659	0.479555	0.00167401
Sfrp1	ENSMUSG00000031548	0.580674	0.00280525
Glg1	ENSMUSG00000003316	0.40033	0.00560684
Galnt3	ENSMUSG00000026994	0.562436	0.00656954
Unc119	ENSMUSG00000002058	0.270439	0.00886466
Sftpc	ENSMUSG00000022097	0.302136	0.00942854
Igf2bp1	ENSMUSG00000013415	0.316313	0.00942854
Sh3gl2	ENSMUSG00000028488	0.405852	0.00942854
Csnk2a1	ENSMUSG00000074698	0.28295	0.00942854
Ptpn21	ENSMUSG00000021009	0.165858	0.00942854
Slc15a1	ENSMUSG00000025557	0.219267	0.0100232
Sntb2	ENSMUSG00000041308	0.234323	0.0111107
Pcgf2	ENSMUSG00000018537	0.231216	0.0113651
Kcnmb1	ENSMUSG00000020155	0.347474	0.0126888
Elavl2	ENSMUSG00000008489	0.205207	0.0126888
Pla2g6	ENSMUSG00000042632	0.359365	0.0126888
Faah	ENSMUSG00000034171	0.366839	0.0126888
Wdr54	ENSMUSG00000030032	0.287066	0.0139248
Ap3s2	ENSMUSG00000063801	0.197996	0.0139335
Cntnap2	ENSMUSG00000039419	0.236715	0.0143741
Rbp2	ENSMUSG00000032454	0.361125	0.0152092
Atp6v1g1	ENSMUSG00000039105	0.164944	0.0152348
Wdr31	ENSMUSG00000028391	0.189403	0.0161807
Lpcat1	ENSMUSG00000021608	0.311316	0.0167945
Heatr1	ENSMUSG00000050244	0.220358	0.0168992
Plekhg6	ENSMUSG00000038167	0.30479	0.0175715
Lbh	ENSMUSG00000024063	0.28952	0.0177524
Scgb3a2	ENSMUSG00000038791	0.449164	0.0179297
Aqp4	ENSMUSG00000024411	0.239558	0.0180785
Atp6v0b	ENSMUSG00000033379	0.188224	0.0183851
Hkdc1	ENSMUSG00000020080	0.199692	0.0189421
Slc25a30	ENSMUSG00000022003	0.203021	0.0190321
Hnrnpab	ENSMUSG00000020358	0.482684	0.0192504
Vwa1	ENSMUSG00000042116	0.177396	0.0192504
Crhr1	ENSMUSG00000018634	0.36758	0.0225088
Lrrc56	ENSMUSG00000038637	0.31476	0.0225088
Fbxw9	ENSMUSG00000008167	0.657047	0.0226814
Dgcr6	ENSMUSG00000003531	0.219739	0.0233588
Serpinb12	ENSMUSG00000059956	0.232958	0.026147
Klf3	ENSMUSG00000029178	0.405768	0.0263084
Hyal4	ENSMUSG00000029680	0.270731	0.0268898
Glb1l	ENSMUSG00000026200	0.466103	0.0271337
Adora3	ENSMUSG00000000562	0.307866	0.0276394
Rusc1	ENSMUSG00000041263	0.293007	0.0283801
Nphp4	ENSMUSG00000039577	0.333901	0.0290479
Tmem151b	ENSMUSG00000096847	0.430152	0.0290479
Fbxo44	ENSMUSG00000029001	0.196346	0.029095
Ncs1	ENSMUSG00000062661	0.224882	0.0291441
Kctd3	ENSMUSG00000026608	0.15984	0.0293172
Wnk1	ENSMUSG00000045962	0.187854	0.0293172
Ubn1	ENSMUSG00000039473	0.219159	0.0293172
Ankrd11	ENSMUSG00000035569	0.381851	0.0293172
Clmn	ENSMUSG00000021097	0.242724	0.0293172
Atxn1	ENSMUSG00000046876	0.155841	0.0293172
Fdft1	ENSMUSG00000021273	0.417261	0.0293172
Serpinb5	ENSMUSG00000067006	0.299011	0.0293172
Ddx6	ENSMUSG00000032097	0.161304	0.0293172
Arhgap32	ENSMUSG00000041444	0.268533	0.0293172
Col12a1	ENSMUSG00000032332	0.161637	0.0295243
Sox5	ENSMUSG00000041540	0.182601	0.0297134
Frmd4b	ENSMUSG00000030064	0.254166	0.030011
Ccdc30	ENSMUSG00000028637	0.139704	0.030011
Ager	ENSMUSG00000015452	0.236948	0.030011
Xpo7	ENSMUSG00000022100	0.374052	0.0300524
Dgkb	ENSMUSG00000036095	0.296628	0.0304602
Napg	ENSMUSG00000024581	0.202102	0.0305018
Sltm	ENSMUSG00000032212	0.253662	0.0305098
Dpyd	ENSMUSG00000033308	0.225929	0.0307282
Sh3rf1	ENSMUSG00000031642	0.302838	0.0307596
Kcnd3	ENSMUSG00000040896	0.294166	0.0307596
Gpr107	ENSMUSG00000000194	0.166048	0.0307596
Neo1	ENSMUSG00000032340	0.159126	0.0307596
Stxbp5l	ENSMUSG00000022829	0.153481	0.0307596
Fndc7	ENSMUSG00000045326	0.202561	0.0307596
Fgfrl1	ENSMUSG00000008090	0.159387	0.0307806
Tada3	ENSMUSG00000048930	0.262929	0.0310066
Hebp2	ENSMUSG00000019853	0.255319	0.0319585
Adk	ENSMUSG00000039197	0.231069	0.0327047
Klf5	ENSMUSG00000005148	0.167624	0.0334421
Chrna6	ENSMUSG00000031491	0.26028	0.0334421
P2rx6	ENSMUSG00000022758	0.182561	0.0334421
Entpd5	ENSMUSG00000021236	0.192599	0.0341679
Htatip2	ENSMUSG00000039745	0.266773	0.0344448
Mx1	ENSMUSG00000000386	0.336627	0.0347537
Galc	ENSMUSG00000021003	0.33497	0.0358263
Crtac1	ENSMUSG00000042401	0.181833	0.0362805
Gcnt2	ENSMUSG00000021360	0.244725	0.0384686
Efcab1	ENSMUSG00000068617	0.19895	0.0384686
Rorb	ENSMUSG00000036192	0.191921	0.0392934
Cbl	ENSMUSG00000034342	0.191946	0.0395709
Qars	ENSMUSG00000032604	0.218304	0.0397776
Mrpl28	ENSMUSG00000024181	0.137431	0.0399128
Dner	ENSMUSG00000036766	0.179968	0.0399131
Prpf38b	ENSMUSG00000027881	0.34057	0.0399131
Tlk2	ENSMUSG00000020694	0.155977	0.0407341
Prox1	ENSMUSG00000010175	0.195298	0.0408431
Slco2b1	ENSMUSG00000030737	0.202462	0.0410699
Cops3	ENSMUSG00000019373	0.169183	0.0411044
Scel	ENSMUSG00000022123	0.22344	0.0411044
Hps1	ENSMUSG00000025188	0.279958	0.0411244
Trib2	ENSMUSG00000020601	0.186537	0.0411947
Wfdc3	ENSMUSG00000076434	0.115019	0.0413224
Gabrg1	ENSMUSG00000001260	0.189194	0.0423379
Actb	ENSMUSG00000029580	0.138315	0.0423379

## Sheet: Lung Downregulation Cluster 1
Gene name	ID	(log2)FC	adj. p_value
Satb1	ENSMUSG00000023927	-0.365761	0.00167401
Ccnd2	ENSMUSG00000000184	-0.741767	0.00182359
Nid1	ENSMUSG00000005397	-0.354056	0.00346705
Hsd3b7	ENSMUSG00000042289	-0.279862	0.00450612
Plekha2	ENSMUSG00000031557	-0.364011	0.00560684
Sh3glb1	ENSMUSG00000037062	-0.204624	0.00616708
Psme3	ENSMUSG00000078652	-0.190967	0.00637828
Zcchc14	ENSMUSG00000061410	-0.491212	0.00656954
Ctcf	ENSMUSG00000005698	-0.35434	0.0069695
Sox4	ENSMUSG00000076431	-0.290031	0.00741091
Asb13	ENSMUSG00000033781	-0.37964	0.00886466
Cd47	ENSMUSG00000055447	-0.344797	0.00886466
Arhgef17	ENSMUSG00000032875	-0.335537	0.00942854
Tmem47	ENSMUSG00000025666	-0.288761	0.00958073
Zfhx3	ENSMUSG00000038872	-0.445932	0.00980245
Trpc1	ENSMUSG00000032839	-0.250217	0.0100232
Foxp1	ENSMUSG00000030067	-0.334908	0.0100594
Nfia	ENSMUSG00000028565	-0.252243	0.0113651
Sh3bp5	ENSMUSG00000021892	-0.333809	0.0116127
Snrpd3	ENSMUSG00000020180	-0.20976	0.0118318
Ncor1	ENSMUSG00000018501	-0.250918	0.0118318
Plxnc1	ENSMUSG00000074785	-0.413798	0.012244
Usp48	ENSMUSG00000043411	-0.315033	0.0126888
Kif1b	ENSMUSG00000063077	-0.411987	0.0126888
Rabgap1	ENSMUSG00000035437	-0.291177	0.0126888
Prkx	ENSMUSG00000035725	-0.477302	0.0137489
Apbb3	ENSMUSG00000001379	-0.216132	0.0139248
Camkk2	ENSMUSG00000029471	-0.29487	0.0139248
Reep3	ENSMUSG00000019873	-0.275635	0.0139335
Elmo1	ENSMUSG00000041112	-0.400123	0.0139335
Kri1	ENSMUSG00000035047	-0.266588	0.0141221
Rbbp6	ENSMUSG00000030779	-0.302729	0.0147504
Dock7	ENSMUSG00000028556	-0.289849	0.0147504
Mylk	ENSMUSG00000022836	-0.345926	0.0147504
Stx3	ENSMUSG00000041488	-0.429013	0.0153038
Trim25	ENSMUSG00000000275	-0.268628	0.0156212
Ppm1b	ENSMUSG00000061130	-0.313648	0.0160839
Klhl5	ENSMUSG00000054920	-0.179777	0.0161753
Phf20	ENSMUSG00000038116	-0.471648	0.0161807
Lrrc58	ENSMUSG00000034158	-0.272481	0.0164661
Elk4	ENSMUSG00000026436	-0.313478	0.0167945
Celf1	ENSMUSG00000005506	-0.267915	0.0168992
Robo1	ENSMUSG00000022883	-0.313839	0.0168992
Tshz1	ENSMUSG00000046982	-0.314223	0.0168992
Atxn7l3b	ENSMUSG00000074748	-0.20533	0.01714
Hipk2	ENSMUSG00000061436	-0.303379	0.0173667
Ppp3cb	ENSMUSG00000021816	-0.278684	0.0175715
Lysmd2	ENSMUSG00000032184	-0.284607	0.0175715
Hmg20a	ENSMUSG00000032329	-0.387929	0.0176041
Gnaq	ENSMUSG00000024639	-0.342302	0.017782
Sox11	ENSMUSG00000063632	-0.322344	0.017782
Msl2	ENSMUSG00000066415	-0.404928	0.0183851
Cyld	ENSMUSG00000036712	-0.257518	0.0183851
Brd8	ENSMUSG00000003778	-0.212182	0.0184966
Ptprg	ENSMUSG00000021745	-0.293626	0.0189421
Tacc1	ENSMUSG00000065954	-0.255228	0.0189421
Eps15	ENSMUSG00000028552	-0.317838	0.0192504
Arhgap31	ENSMUSG00000022799	-0.35735	0.0192504
Dach1	ENSMUSG00000055639	-0.225739	0.0226463
Palld	ENSMUSG00000058056	-0.231609	0.0226463
Zeb2	ENSMUSG00000026872	-0.167279	0.023939
Ddah1	ENSMUSG00000028194	-0.265829	0.0251224
Vldlr	ENSMUSG00000024924	-0.182194	0.0251224
Hip1	ENSMUSG00000039959	-0.277154	0.025896
Mzt1	ENSMUSG00000033186	-0.272744	0.0259998
Pcgf5	ENSMUSG00000024805	-0.256924	0.026147
Cbl	ENSMUSG00000034342	-0.187341	0.0263084
Map4k2	ENSMUSG00000024948	-0.287182	0.0267046
Agfg1	ENSMUSG00000026159	-0.282051	0.0269808
Ino80d	ENSMUSG00000040865	-0.220816	0.0271946
Dpy19l4	ENSMUSG00000045205	-0.315982	0.027349
Rab6b	ENSMUSG00000032549	-0.26723	0.0274672
Phf12	ENSMUSG00000037791	-0.149772	0.0276394
Rc3h1	ENSMUSG00000040423	-0.139198	0.0276394
Aebp2	ENSMUSG00000030232	-0.43308	0.027775
Plcg1	ENSMUSG00000016933	-0.200682	0.027775
Nlk	ENSMUSG00000017376	-0.201938	0.0283801
Prkg2	ENSMUSG00000029334	-0.269383	0.0283801
Cdk6	ENSMUSG00000040274	-0.233586	0.0283801
Dennd4a	ENSMUSG00000053641	-0.627361	0.0290479
Sema6a	ENSMUSG00000019647	-0.426342	0.0293002
Sgcb	ENSMUSG00000029156	-0.185543	0.0293172
Ywhab	ENSMUSG00000018326	-0.283556	0.0293172
Pag1	ENSMUSG00000027508	-0.404546	0.0293172
Prex2	ENSMUSG00000048960	-0.209892	0.0293172
Foxn3	ENSMUSG00000033713	-0.253059	0.0293172
Rasal2	ENSMUSG00000070565	-0.217201	0.0293172
Bcl2	ENSMUSG00000057329	-0.21546	0.0293172
Nav1	ENSMUSG00000009418	-0.322867	0.0293172
Cep170	ENSMUSG00000057335	-0.156399	0.0296117
Pcdh19	ENSMUSG00000051323	-0.147983	0.0296117
Prkca	ENSMUSG00000050965	-0.324475	0.0297134
Gatad2b	ENSMUSG00000042390	-0.221068	0.0300524
Srrm2	ENSMUSG00000039218	-0.38793	0.0303331
Ddx17	ENSMUSG00000055065	-0.16224	0.0305584
Nfib	ENSMUSG00000008575	-0.237239	0.0307596
Abi1	ENSMUSG00000058835	-0.277515	0.0307596
Csdc2	ENSMUSG00000042109	-0.362336	0.0307596
Wdr26	ENSMUSG00000038733	-0.17626	0.0307596
Cdk7	ENSMUSG00000069089	-0.23442	0.0307596
Itgb1	ENSMUSG00000025809	-0.423576	0.0307596
Rprd2	ENSMUSG00000028106	-0.222317	0.0307596
Fbxw11	ENSMUSG00000020271	-0.397871	0.0307596
Taf15	ENSMUSG00000020680	-0.378965	0.0307596
Pex6	ENSMUSG00000002763	-0.278895	0.0307596
Dtx3l	ENSMUSG00000049502	-0.142628	0.0307841
Taf3	ENSMUSG00000025782	-0.183065	0.0309354
Itpkb	ENSMUSG00000038855	-0.28108	0.0309354
Jkamp	ENSMUSG00000005078	-0.255607	0.0313846
Ing5	ENSMUSG00000026283	-0.265174	0.0313846
Tspan18	ENSMUSG00000027217	-0.393846	0.0315138
Rgmb	ENSMUSG00000048027	-0.409502	0.0317733
Nav2	ENSMUSG00000052512	-0.29405	0.0319585
Mycbp2	ENSMUSG00000033004	-0.282515	0.0319585
Runx1t1	ENSMUSG00000006586	-0.193806	0.0319585
Dtnb	ENSMUSG00000071454	-0.20579	0.0320163
Rgs2	ENSMUSG00000026360	-0.208106	0.0327047
Pias1	ENSMUSG00000032405	-0.306291	0.0327047
Dcaf5	ENSMUSG00000049106	-0.17511	0.0327047
Ebf1	ENSMUSG00000057098	-0.225232	0.0334421
Srsf6	ENSMUSG00000016921	-0.198951	0.0334421
Ap1s2	ENSMUSG00000031367	-0.216565	0.0334421
Dmd	ENSMUSG00000045103	-0.38607	0.0334421
Jmjd1c	ENSMUSG00000037876	-0.382053	0.0334421
Angel2	ENSMUSG00000026634	-0.493125	0.0334421
Trpc6	ENSMUSG00000031997	-0.170621	0.0344745
L1cam	ENSMUSG00000031391	-0.305703	0.0351672
Acer2	ENSMUSG00000038007	-0.261888	0.0361611
Gigyf2	ENSMUSG00000048000	-0.384029	0.0362805
Gpatch8	ENSMUSG00000034621	-0.146016	0.0368644
Apbb2	ENSMUSG00000029207	-0.220364	0.0371451
Ccdc85a	ENSMUSG00000032878	-0.252044	0.0371451
Prr5l	ENSMUSG00000032841	-0.276017	0.0377082
Crebzf	ENSMUSG00000051451	-0.244528	0.0379978
Cdk13	ENSMUSG00000041297	-0.19638	0.0385729
Pcdh17	ENSMUSG00000035566	-0.259685	0.0389786
Ablim1	ENSMUSG00000025085	-0.203265	0.0389967
Foxn2	ENSMUSG00000034998	-0.429048	0.0392412
Fam63b	ENSMUSG00000042444	-0.256965	0.0395709
Btbd7	ENSMUSG00000041702	-0.349113	0.0395709
Tmem44	ENSMUSG00000022537	-0.255549	0.0399131
Ssh2	ENSMUSG00000037926	-0.320138	0.0403763
Tbl1xr1	ENSMUSG00000027630	-0.391984	0.0408431
Ptpn12	ENSMUSG00000028771	-0.384024	0.0408431
Lpp	ENSMUSG00000033306	-0.326941	0.0413224
Dnd1	ENSMUSG00000044595	-0.303507	0.0415871
Abl2	ENSMUSG00000026596	-0.385766	0.0423296
Bace1	ENSMUSG00000032086	-0.183727	0.0425439
Fam160b2	ENSMUSG00000022095	-0.178724	0.0426655
Alad	ENSMUSG00000028393	-0.214279	0.0427497
Hnrnpd	ENSMUSG00000000568	-0.216646	0.0427497
Mecp2	ENSMUSG00000031393	-0.20423	0.0434995
Rsbn1	ENSMUSG00000044098	-0.313168	0.0434995
Jmy	ENSMUSG00000021690	-0.256398	0.043501
Asxl2	ENSMUSG00000037486	-0.233594	0.0437981

## Sheet: Lung Upregulation Cluster 3
Gene name	ID	(log2)FC	adj. p_value
Tpt1	ENSMUSG00000060126	0.534835	2.13264e-06
Cdc20	ENSMUSG00000006398	0.614375	2.28365e-06
Gjb3	ENSMUSG00000042367	0.720221	4.11266e-06
Cldn2	ENSMUSG00000047230	0.298517	1.39537e-05
Galnt3	ENSMUSG00000026994	0.52198	3.25452e-05
Atg3	ENSMUSG00000022663	0.18804	0.000190975
Ehf	ENSMUSG00000012350	0.181337	0.000934576
Csn2	ENSMUSG00000063157	0.311421	0.00223644
Nptx2	ENSMUSG00000059991	0.191551	0.00268113
Pcsk1	ENSMUSG00000021587	0.193543	0.0028071
Insm1	ENSMUSG00000068154	0.227117	0.0028071
Pstpip2	ENSMUSG00000025429	0.13741	0.0028071
Phex	ENSMUSG00000057457	0.148211	0.00299672
Aqp3	ENSMUSG00000028435	0.202199	0.00299672
Ube2t	ENSMUSG00000026429	0.194217	0.00303792
Cacna1h	ENSMUSG00000024112	0.341409	0.00349152
Nktr	ENSMUSG00000032525	0.219606	0.00358149
Spc25	ENSMUSG00000005233	0.263583	0.00378459
Homer2	ENSMUSG00000025813	0.284023	0.0042375
Ears2	ENSMUSG00000030871	0.181849	0.00577174
Lbh	ENSMUSG00000024063	0.201263	0.00650082
Tnk1	ENSMUSG00000001583	0.185458	0.00667414
Hmmr	ENSMUSG00000020330	0.194324	0.00727595
Ntng1	ENSMUSG00000059857	0.204038	0.00806838
Bmp1	ENSMUSG00000022098	0.138274	0.0106302
Tln2	ENSMUSG00000052698	0.29778	0.0133191
Clmn	ENSMUSG00000021097	0.137128	0.0133191
Serpinb12	ENSMUSG00000059956	0.173468	0.0141807
Sh2d6	ENSMUSG00000052631	0.10688	0.0145557
Rwdd1	ENSMUSG00000019782	0.170398	0.0155259
Glb1l	ENSMUSG00000026200	0.168689	0.0156426
Adora3	ENSMUSG00000000562	0.209819	0.0156676
Auh	ENSMUSG00000021460	0.127839	0.0156676
Sdcbp	ENSMUSG00000028249	0.111059	0.0156676
Ammecr1	ENSMUSG00000042225	0.163084	0.0156972
Kynu	ENSMUSG00000026866	0.0917907	0.0156972
Fbxo3	ENSMUSG00000027180	0.101857	0.0158968
Rint1	ENSMUSG00000028999	0.225512	0.0158968
Grin2b	ENSMUSG00000030209	0.117837	0.0165975
Foxa3	ENSMUSG00000040891	0.113279	0.0176257
Cenpp	ENSMUSG00000021391	0.187504	0.0180828
Tmem190	ENSMUSG00000013091	0.108689	0.0186518
Arnt2	ENSMUSG00000015709	0.105978	0.0190876
Dtl	ENSMUSG00000037474	0.10969	0.0192047
Iqgap3	ENSMUSG00000028068	0.0811807	0.0194236
Chl1	ENSMUSG00000030077	0.108853	0.0195716
Coq3	ENSMUSG00000028247	0.138239	0.0208145
Grhl3	ENSMUSG00000037188	0.168832	0.0215501
Ascl1	ENSMUSG00000020052	0.238307	0.0216988
Heatr2	ENSMUSG00000025857	0.0956407	0.0230449
Slc13a3	ENSMUSG00000018459	0.138763	0.0238879
Nr2c2	ENSMUSG00000005893	0.0957807	0.0238879
Tmem74	ENSMUSG00000054409	0.115062	0.024227
Hdac10	ENSMUSG00000062906	0.094228	0.024537
Pax9	ENSMUSG00000001497	0.0913407	0.0246759
Rgs13	ENSMUSG00000051079	0.154999	0.0247256
Tbl1xr1	ENSMUSG00000027630	0.0793487	0.0248639
Xpo7	ENSMUSG00000022100	0.119889	0.0248639
Rufy3	ENSMUSG00000029291	0.111455	0.0248639
Sfmbt2	ENSMUSG00000061186	0.118793	0.0249812
Serpini1	ENSMUSG00000027834	0.0655393	0.0255556
Prdm14	ENSMUSG00000042414	0.109875	0.0260037
Arhgap12	ENSMUSG00000041225	0.106686	0.026291
Prim2	ENSMUSG00000026134	0.110695	0.0268533
Fndc7	ENSMUSG00000045326	0.183754	0.027096
Got2	ENSMUSG00000031672	0.185374	0.027395
Igsf1	ENSMUSG00000031111	0.109107	0.027395
Ptn	ENSMUSG00000029838	0.16567	0.0284027
Cdca5	ENSMUSG00000024791	0.104907	0.0284027
Adk	ENSMUSG00000039197	0.11283	0.0315171
Syt2	ENSMUSG00000026452	0.0959353	0.0317077
Ang	ENSMUSG00000072115	0.0754027	0.0326721
Btn1a1	ENSMUSG00000000706	0.076922	0.0338133
Mx1	ENSMUSG00000000386	0.100788	0.0339207
Ptprz1	ENSMUSG00000068748	0.0791187	0.0351058
Ank1	ENSMUSG00000031543	0.130125	0.0362613
Crtac1	ENSMUSG00000042401	0.0947453	0.0365833
Ccdc18	ENSMUSG00000056531	0.17234	0.0375319
Top2a	ENSMUSG00000020914	0.0747147	0.0376203
Lingo2	ENSMUSG00000045083	0.0924111	0.038324
Panx3	ENSMUSG00000011118	0.09318	0.0384949
Zic5	ENSMUSG00000041703	0.128435	0.0386087
Qars	ENSMUSG00000032604	0.113279	0.0386087
Trim66	ENSMUSG00000031026	0.109099	0.0392997
Ylpm1	ENSMUSG00000021244	0.0952313	0.0397096
Ccdc141	ENSMUSG00000044033	0.0904453	0.04004
Fancm	ENSMUSG00000055884	0.117983	0.0401161
Iqgap1	ENSMUSG00000030536	0.0674673	0.0401964
Klhl32	ENSMUSG00000040387	0.2079	0.0402637
Wfdc3	ENSMUSG00000076434	0.0939485	0.0410006
Rit2	ENSMUSG00000057455	0.116575	0.0411178

## Sheet: Lung Downregulation Cluster 3
Gene name	ID	(log2)FC	adj. p_value
Gbf1	ENSMUSG00000025224	-0.296494	2.26343e-05
Satb1	ENSMUSG00000023927	-0.229142	0.000359898
Sytl4	ENSMUSG00000031255	-0.137933	0.00273605
Psme3	ENSMUSG00000078652	-0.129095	0.00373551
St6galnac3	ENSMUSG00000052544	-0.204854	0.00803252
Zfp64	ENSMUSG00000027551	-0.160598	0.00827575
Myo10	ENSMUSG00000022272	-0.159295	0.00902382
Alox12	ENSMUSG00000000320	-0.16606	0.00937788
Plxnc1	ENSMUSG00000074785	-0.107776	0.0106426
Sf1	ENSMUSG00000024949	-0.163873	0.0113007
Abl1	ENSMUSG00000026842	-0.134979	0.0116096
Rabgap1	ENSMUSG00000035437	-0.192446	0.0123219
Seh1l	ENSMUSG00000079614	-0.140709	0.0125386
Nupl1	ENSMUSG00000063895	-0.19127	0.0126983
Camkk2	ENSMUSG00000029471	-0.146986	0.013126
Elmo1	ENSMUSG00000041112	-0.138623	0.013126
Slc39a6	ENSMUSG00000024270	-0.179502	0.0135509
Reep3	ENSMUSG00000019873	-0.187652	0.0137186
Tmem214	ENSMUSG00000038828	-0.16405	0.0139888
Gpr125	ENSMUSG00000029090	-0.181996	0.0155355
Rab8b	ENSMUSG00000036943	-0.213686	0.0156426
Boc	ENSMUSG00000022687	-0.196824	0.0156676
Elk4	ENSMUSG00000026436	-0.191001	0.0164787
Atxn7l3b	ENSMUSG00000074748	-0.150237	0.0168633
Rest	ENSMUSG00000029249	-0.235358	0.0172629
Atxn7l1	ENSMUSG00000020564	-0.252232	0.0176917
Ttpal	ENSMUSG00000017679	-0.196126	0.0180722
Dpp8	ENSMUSG00000032393	-0.154915	0.0185201
Dyrk2	ENSMUSG00000028630	-0.140524	0.0185201
Hmg20a	ENSMUSG00000032329	-0.115494	0.0193408
Hipk2	ENSMUSG00000061436	-0.191898	0.0202359
Il17rd	ENSMUSG00000040717	-0.253299	0.0210553
Tmod2	ENSMUSG00000032186	-0.131516	0.0213075
Edil3	ENSMUSG00000034488	-0.115188	0.0218875
Ubap2l	ENSMUSG00000042520	-0.140783	0.0226277
Arid5b	ENSMUSG00000019947	-0.205208	0.0238879
Ncoa1	ENSMUSG00000020647	-0.133329	0.0241699
Nrcam	ENSMUSG00000020598	-0.140257	0.0245567
Arhgap28	ENSMUSG00000024043	-0.192248	0.0247256
Aak1	ENSMUSG00000057230	-0.192817	0.0248639
Phf12	ENSMUSG00000037791	-0.129919	0.0248639
Elk3	ENSMUSG00000008398	-0.163286	0.0249133
Plcg1	ENSMUSG00000016933	-0.15557	0.0249812
Ccdc82	ENSMUSG00000079084	-0.160627	0.0251518
Myo6	ENSMUSG00000033577	-0.152164	0.0258454
Cyyr1	ENSMUSG00000041134	-0.154241	0.026291
Brd3	ENSMUSG00000026918	-0.12609	0.0284027
Slc2a3	ENSMUSG00000003153	-0.225115	0.0285612
Mast4	ENSMUSG00000034751	-0.107844	0.0295164
Rprd2	ENSMUSG00000028106	-0.1214	0.0304765
Abi1	ENSMUSG00000058835	-0.123162	0.0314911
Parvb	ENSMUSG00000022438	-0.176017	0.0315171
Sfswap	ENSMUSG00000029439	-0.181939	0.0317077
Uck2	ENSMUSG00000026558	-0.129739	0.0323691
Sipa1l1	ENSMUSG00000042700	-0.197095	0.0323691
R3hdm1	ENSMUSG00000056211	-0.130367	0.0323691
Cdv3	ENSMUSG00000032803	-0.140113	0.0327747
Chic1	ENSMUSG00000031327	-0.07831	0.0333453
Mycbp2	ENSMUSG00000033004	-0.157094	0.0338133
Adarb1	ENSMUSG00000020262	-0.118341	0.0340712
Igf1r	ENSMUSG00000005533	-0.145229	0.0346425
Nfia	ENSMUSG00000028565	-0.100335	0.034694
Vcam1	ENSMUSG00000027962	-0.144389	0.0352294
E2f6	ENSMUSG00000057469	-0.0785847	0.0361621
Kif2a	ENSMUSG00000021693	-0.160416	0.0371813
L1cam	ENSMUSG00000031391	-0.23674	0.0375319
Appbp2	ENSMUSG00000018481	-0.136599	0.0383232
Spon1	ENSMUSG00000038156	-0.105017	0.038324
Gigyf2	ENSMUSG00000048000	-0.173138	0.038426
Tapbpl	ENSMUSG00000038213	-0.0936933	0.0386087
Agfg1	ENSMUSG00000026159	-0.106453	0.0394309
Ap2b1	ENSMUSG00000035152	-0.165235	0.0402437
Tcf3	ENSMUSG00000020167	-0.181324	0.0406168
Nub1	ENSMUSG00000028954	-0.19441	0.0408121
Snn	ENSMUSG00000037972	-0.16533	0.0408916
Rgs12	ENSMUSG00000029101	-0.18929	0.0411958
Klhl8	ENSMUSG00000029312	-0.189675	0.0411958
Mier1	ENSMUSG00000028522	-0.313106	0.0411958
Ppp1r16b	ENSMUSG00000037754	-0.0809357	0.0414308
Fam193a	ENSMUSG00000037210	-0.172825	0.041805
Map3k7	ENSMUSG00000028284	-0.144986	0.0420108
Slc38a9	ENSMUSG00000047789	-0.15788	0.0429293
Pde4dip	ENSMUSG00000038170	-0.118487	0.0429734
Adcy1	ENSMUSG00000020431	-0.119168	0.0429814
Specc1	ENSMUSG00000042331	-0.122052	0.0431262
Pafah1b1	ENSMUSG00000020745	-0.111886	0.0439144
Jmy	ENSMUSG00000021690	-0.143449	0.0447565

## Sheet: Lung Upregulation Cluster 4
Gene name	ID	(log2)FC	adj. p_value
Mgst1	ENSMUSG00000008540	0.911046	5.57036e-07
Fuca2	ENSMUSG00000019810	0.828711	3.55888e-06
Nek2	ENSMUSG00000026622	1.33789	5.72196e-05
Psrc1	ENSMUSG00000068744	0.280293	0.000109026
Entpd5	ENSMUSG00000021236	0.923674	0.000136386
Galnt3	ENSMUSG00000026994	0.532273	0.000231075
Timeless	ENSMUSG00000039994	0.564918	0.000231075
Cpn1	ENSMUSG00000025196	0.404789	0.000275681
Ggt5	ENSMUSG00000006344	0.271346	0.00049978
Nme7	ENSMUSG00000026575	0.300065	0.00049978
Atp1b1	ENSMUSG00000026576	0.348974	0.000593051
Hao2	ENSMUSG00000027870	0.375041	0.00072302
En2	ENSMUSG00000039095	0.258796	0.00074188
Akap4	ENSMUSG00000050089	0.457403	0.000838881
Csnk2a1	ENSMUSG00000074698	0.345465	0.000854909
Helb	ENSMUSG00000020228	0.377457	0.0009394
Ehf	ENSMUSG00000012350	0.28659	0.00111252
Ankhd1	ENSMUSG00000024483	0.52389	0.00182648
Psen1	ENSMUSG00000019969	0.210514	0.00186433
Asb12	ENSMUSG00000031204	0.267761	0.00193261
Chmp4c	ENSMUSG00000027536	0.263626	0.00212076
Hoxd1	ENSMUSG00000042448	0.522464	0.00212076
Kif1a	ENSMUSG00000014602	0.394382	0.00218214
Pctp	ENSMUSG00000020553	0.563412	0.00218214
Cpsf2	ENSMUSG00000041781	0.236195	0.00218214
Cep110	ENSMUSG00000057110	0.493331	0.00218214
Mgat4c	ENSMUSG00000019888	0.21948	0.00228104
Itgav	ENSMUSG00000027087	0.419063	0.00234443
Socs4	ENSMUSG00000048379	0.265771	0.00236945
Atp4a	ENSMUSG00000005553	0.445227	0.00241705
Gtf2a1	ENSMUSG00000020962	0.212938	0.00253939
Pcsk1	ENSMUSG00000021587	0.380456	0.00255704
Creb1	ENSMUSG00000025958	0.248046	0.00260211
Klrc3	ENSMUSG00000033027	0.30312	0.00264951
Kcnk5	ENSMUSG00000023243	0.318672	0.00269929
Elavl2	ENSMUSG00000008489	0.241395	0.00274663
Rbpjl	ENSMUSG00000017007	0.323544	0.00282276
Ccr9	ENSMUSG00000029530	0.300581	0.00282276
Kcnc3	ENSMUSG00000062785	0.347342	0.00282276
Aqp3	ENSMUSG00000028435	0.563571	0.00283614
Tgfbr2	ENSMUSG00000032440	0.211963	0.0028531
Pla2g6	ENSMUSG00000042632	0.345983	0.0029302
Msh3	ENSMUSG00000014850	0.212344	0.00294384
Kctd1	ENSMUSG00000036225	0.300767	0.00319063
Sftpa1	ENSMUSG00000021789	0.599985	0.00321121
Nefm	ENSMUSG00000022054	0.214883	0.00340926
Cacna1h	ENSMUSG00000024112	0.193348	0.00369727
Cntnap2	ENSMUSG00000039419	0.232011	0.00376611
Neurog2	ENSMUSG00000027967	0.309096	0.00379176
Hmga2	ENSMUSG00000056758	0.343211	0.00395241
Ccr3	ENSMUSG00000035448	0.298319	0.00400869
Ncor1	ENSMUSG00000018501	0.209247	0.00406388
Nktr	ENSMUSG00000032525	0.288842	0.00406388
Timp4	ENSMUSG00000030317	0.398574	0.00415899
Phip	ENSMUSG00000032253	0.242177	0.00431659
Napsa	ENSMUSG00000002204	0.174839	0.00439805
Trpc4	ENSMUSG00000027748	0.281873	0.00439805
Elovl7	ENSMUSG00000021696	0.206865	0.00463109
Tef	ENSMUSG00000022389	0.155448	0.00480146
Slc12a1	ENSMUSG00000027202	0.392512	0.00486717
Homer2	ENSMUSG00000025813	0.41046	0.00492471
Gprc5c	ENSMUSG00000051043	0.236168	0.00492471
Lpcat1	ENSMUSG00000021608	0.257717	0.00494534
Ms4a7	ENSMUSG00000024672	0.223893	0.00536606
Cald1	ENSMUSG00000029761	0.188874	0.00541801
Ears2	ENSMUSG00000030871	0.200819	0.00548981
Gpr85	ENSMUSG00000048216	0.199872	0.00556863
Brd4	ENSMUSG00000024002	0.212866	0.00567756
Chrdl1	ENSMUSG00000031283	0.256041	0.00581821
Itgbl1	ENSMUSG00000032925	0.207808	0.00595672
Gngt1	ENSMUSG00000029663	0.177588	0.00599417
Rab27a	ENSMUSG00000032202	0.160675	0.00620219
Rest	ENSMUSG00000029249	0.210494	0.00637638
Epm2aip1	ENSMUSG00000046785	0.175157	0.00644588
Tnk1	ENSMUSG00000001583	0.186522	0.00646121
Cflar	ENSMUSG00000026031	0.182321	0.00646762
Madd	ENSMUSG00000040687	0.184086	0.00656919
Hspb11	ENSMUSG00000063172	0.313633	0.00672842
Slc25a30	ENSMUSG00000022003	0.206639	0.00675077
Xpr1	ENSMUSG00000026469	0.166408	0.00680886
Hnrnpab	ENSMUSG00000020358	0.18067	0.00682398
Slc11a2	ENSMUSG00000023030	0.193779	0.00709831
Sbno1	ENSMUSG00000038095	0.285552	0.00734928
Stat3	ENSMUSG00000004040	0.178687	0.00743141
Sfi1	ENSMUSG00000023764	0.145607	0.00788379
Lss	ENSMUSG00000033105	0.259279	0.00801502
Muc15	ENSMUSG00000050808	0.352432	0.00814452
Ptprz1	ENSMUSG00000068748	0.135477	0.00826861
Fbxo15	ENSMUSG00000034391	0.156492	0.00848872
Zbtb44	ENSMUSG00000047412	0.323018	0.00853922
Clip4	ENSMUSG00000024059	0.168269	0.00858989
Bptf	ENSMUSG00000040481	0.208784	0.00867216
Bmp1	ENSMUSG00000022098	0.152357	0.00891387
Gnrhr	ENSMUSG00000029255	0.187912	0.00897138
Stil	ENSMUSG00000028718	0.14676	0.00899482
Cftr	ENSMUSG00000041301	0.142373	0.0091729
Crhr1	ENSMUSG00000018634	0.165831	0.00921455
Pigu	ENSMUSG00000038383	0.150765	0.00932594
Dnm1l	ENSMUSG00000022789	0.232547	0.00947602
Snapc5	ENSMUSG00000032398	0.24816	0.00947602
Psd2	ENSMUSG00000024347	0.160548	0.009549
Rcor3	ENSMUSG00000037395	0.169263	0.00964392
Slc17a6	ENSMUSG00000030500	0.170564	0.00964573
Osbpl3	ENSMUSG00000029822	0.325343	0.00989326
Dlgap1	ENSMUSG00000003279	0.284248	0.0102624
Clmn	ENSMUSG00000021097	0.419384	0.0102728
Gpc2	ENSMUSG00000029510	0.152827	0.0104177
Gabrb2	ENSMUSG00000007653	0.386074	0.0110466
Lhx9	ENSMUSG00000019230	0.214308	0.0111544
Wdr66	ENSMUSG00000029442	0.210172	0.0113336
Fam13c	ENSMUSG00000043259	0.150531	0.0113336
Lrrc28	ENSMUSG00000030556	0.157598	0.0113729
Odam	ENSMUSG00000009580	0.180364	0.0114242
Gpr137c	ENSMUSG00000049092	0.298842	0.0114881
Rwdd1	ENSMUSG00000019782	0.245163	0.0114935
Taf1d	ENSMUSG00000031939	0.136538	0.0115213
Cgn	ENSMUSG00000068876	0.159009	0.0115213
Adora3	ENSMUSG00000000562	0.13844	0.0116453
Tmem106b	ENSMUSG00000029571	0.219915	0.0117786
Ccdc30	ENSMUSG00000028637	0.280222	0.0118041
Pcdh10	ENSMUSG00000049100	0.214662	0.0118041
Rab36	ENSMUSG00000020175	0.189529	0.012099
Mtch2	ENSMUSG00000027282	0.176697	0.012099
Ubap2l	ENSMUSG00000042520	0.141359	0.012099
Rint1	ENSMUSG00000028999	0.146466	0.0122395
Efna3	ENSMUSG00000028039	0.134979	0.0122788
Taf4b	ENSMUSG00000054321	0.167992	0.012306
Prdx4	ENSMUSG00000025289	0.176597	0.0123629
Spata17	ENSMUSG00000026611	0.177869	0.0126013
Foxa3	ENSMUSG00000040891	0.215098	0.0126914
Lrriq3	ENSMUSG00000028182	0.261669	0.0127286
Srpk3	ENSMUSG00000002007	0.28442	0.0128042
Tmem59	ENSMUSG00000028618	0.21877	0.0128042
Cenpp	ENSMUSG00000021391	0.290576	0.0129657
Lrrn1	ENSMUSG00000034648	0.364973	0.0133463
Ccnc	ENSMUSG00000028252	0.180571	0.0133476
Lrrc52	ENSMUSG00000040485	0.119582	0.0134314
Kcnip1	ENSMUSG00000053519	0.184645	0.0135681
Supt7l	ENSMUSG00000053134	0.195501	0.013584
Gabra4	ENSMUSG00000029211	0.256187	0.0136364
Spag5	ENSMUSG00000002055	0.205809	0.0136898
Nphp4	ENSMUSG00000039577	0.169322	0.0137264
Arnt2	ENSMUSG00000015709	0.132827	0.0139697
Rufy2	ENSMUSG00000020070	0.137504	0.0140606
Dtl	ENSMUSG00000037474	0.163345	0.014213
Tmem26	ENSMUSG00000060044	0.153913	0.014213
Rreb1	ENSMUSG00000039087	0.17841	0.0143469
Aifm3	ENSMUSG00000022763	0.156818	0.0144087
Cacng5	ENSMUSG00000040373	0.136451	0.0144881
Ncs1	ENSMUSG00000062661	0.233469	0.0145611
Ppm1e	ENSMUSG00000046442	0.316237	0.0145886
Chl1	ENSMUSG00000030077	0.165735	0.0146722
Tmem215	ENSMUSG00000046593	0.238495	0.0155497
Pde1c	ENSMUSG00000004347	0.133838	0.0157937
Arhgef9	ENSMUSG00000025656	0.129806	0.0157937
Slc26a7	ENSMUSG00000040569	0.195857	0.0157937
Lemd1	ENSMUSG00000079330	0.430105	0.0159541
Cacna1b	ENSMUSG00000004113	0.221374	0.0161233
Lrba	ENSMUSG00000028080	0.157942	0.016246
Sorcs1	ENSMUSG00000043531	0.349997	0.016246
Gabra1	ENSMUSG00000010803	0.307061	0.0165262
Letmd1	ENSMUSG00000037353	0.20595	0.0167034
Akap9	ENSMUSG00000040407	0.120091	0.0167034
Cep76	ENSMUSG00000073542	0.163437	0.0167034
Gpc6	ENSMUSG00000058571	0.189454	0.0168139
Mcm9	ENSMUSG00000058298	0.14443	0.0168335
Ankrd11	ENSMUSG00000035569	0.131527	0.0168533
Zcchc4	ENSMUSG00000029179	0.266101	0.0169777
Prkce	ENSMUSG00000045038	0.141575	0.0169777
Tom1l2	ENSMUSG00000000538	0.207958	0.0170245
Xpnpep3	ENSMUSG00000022401	0.162151	0.0170311
Heatr2	ENSMUSG00000025857	0.178173	0.0170868
Atxn1	ENSMUSG00000046876	0.310221	0.0172729
B3gntl1	ENSMUSG00000046605	0.218645	0.0172905
Ubn1	ENSMUSG00000039473	0.17185	0.0172996
Arhgap32	ENSMUSG00000041444	0.136664	0.0173276
Jph1	ENSMUSG00000042686	0.20331	0.0173276
Khdrbs1	ENSMUSG00000028790	0.172301	0.0173491
Pld6	ENSMUSG00000043648	0.15738	0.0173772
Strada	ENSMUSG00000069631	0.149014	0.0176355
Clps	ENSMUSG00000024225	0.313581	0.017729
Cldn1	ENSMUSG00000022512	0.209564	0.017972
Acer1	ENSMUSG00000045019	0.288714	0.018294
Dock10	ENSMUSG00000038608	0.161641	0.0183764
Rmi1	ENSMUSG00000035367	0.152911	0.0183787
Akap13	ENSMUSG00000066406	0.21271	0.0184024
Slc13a3	ENSMUSG00000018459	0.203832	0.0184927
Qsox1	ENSMUSG00000033684	0.180978	0.0185547
Bicd1	ENSMUSG00000003452	0.119843	0.0186377
Scmh1	ENSMUSG00000000085	0.138055	0.0186638
Osgepl1	ENSMUSG00000026096	0.199581	0.0190076
Tmem74	ENSMUSG00000054409	0.115595	0.0191833
Ugcg	ENSMUSG00000028381	0.16003	0.0192413
Lrp2bp	ENSMUSG00000031637	0.387736	0.0192413
Tubgcp5	ENSMUSG00000033790	0.168845	0.0192446
Rnmt	ENSMUSG00000009535	0.227524	0.0193119
Col12a1	ENSMUSG00000032332	0.141277	0.0193543
Gpr6	ENSMUSG00000046922	0.125335	0.0195185
Rmnd1	ENSMUSG00000019763	0.13745	0.0195565
Stx6	ENSMUSG00000026470	0.137259	0.0198834
Etf1	ENSMUSG00000024360	0.153886	0.0198927
Polr3k	ENSMUSG00000038628	0.169342	0.0199789
Sox5	ENSMUSG00000041540	0.15686	0.0199861
Rsad1	ENSMUSG00000039096	0.12373	0.020058
Gria4	ENSMUSG00000025892	0.153571	0.0200772
Aftph	ENSMUSG00000049659	0.157633	0.0201021
Kcna6	ENSMUSG00000038077	0.169403	0.0202309
Brwd3	ENSMUSG00000063663	0.138529	0.0206914
Tra2b	ENSMUSG00000022858	0.242745	0.0208081
Fkbp15	ENSMUSG00000066151	0.271725	0.020826
Setd8	ENSMUSG00000049327	0.16178	0.0209003
Sstr3	ENSMUSG00000044933	0.162203	0.0210681
Dscaml1	ENSMUSG00000032087	0.151507	0.0211273
Srcap	ENSMUSG00000053877	0.223374	0.0211273
Hdac10	ENSMUSG00000062906	0.155986	0.0211917
Racgap1	ENSMUSG00000023015	0.236339	0.0211963
Syt7	ENSMUSG00000024743	0.130428	0.0212023
B4galnt2	ENSMUSG00000013418	0.134632	0.0212525
Ppm1k	ENSMUSG00000037826	0.17674	0.0213477
Arpp21	ENSMUSG00000032503	0.120885	0.021576
Zfand6	ENSMUSG00000030629	0.147573	0.021714
Rgs13	ENSMUSG00000051079	0.110487	0.021714
Tbl1xr1	ENSMUSG00000027630	0.13469	0.0217798
Kalrn	ENSMUSG00000061751	0.197174	0.0218144
Lrp8	ENSMUSG00000028613	0.138695	0.0219323
Ercc6	ENSMUSG00000054051	0.138483	0.0219323
B3galnt2	ENSMUSG00000039242	0.145426	0.0219599
Rufy3	ENSMUSG00000029291	0.147803	0.0220992
Xpo7	ENSMUSG00000022100	0.140854	0.022196
Dgkb	ENSMUSG00000036095	0.158912	0.0222185
Clvs2	ENSMUSG00000019785	0.299161	0.0223936
Trip12	ENSMUSG00000026219	0.290219	0.0223936
Cog4	ENSMUSG00000031753	0.128023	0.0223936
Lrp1b	ENSMUSG00000049252	0.162623	0.0223936
Ube2w	ENSMUSG00000025939	0.16192	0.0225389
Napg	ENSMUSG00000024581	0.14227	0.0226929
Rnf13	ENSMUSG00000036503	0.154544	0.0228387
Sltm	ENSMUSG00000032212	0.169354	0.0228451
Cops3	ENSMUSG00000019373	0.146944	0.0228588
Serpini1	ENSMUSG00000027834	0.136482	0.0229734
Wdr18	ENSMUSG00000035754	0.148816	0.0229734
Camk2d	ENSMUSG00000053819	0.146505	0.0231629
Prpf38a	ENSMUSG00000063800	0.245037	0.0233613
Herc2	ENSMUSG00000030451	0.138745	0.023367
Neo1	ENSMUSG00000032340	0.158081	0.0236287
Nmt2	ENSMUSG00000026643	0.119944	0.0237115
Arhgap12	ENSMUSG00000041225	0.445635	0.0237394
Ophn1	ENSMUSG00000031214	0.123192	0.0237582
Gpr107	ENSMUSG00000000194	0.104467	0.0239119
Sec62	ENSMUSG00000027706	0.138755	0.0240031
Tmem19	ENSMUSG00000069520	0.130137	0.0240031
Baz2b	ENSMUSG00000026987	0.200627	0.0241039
Sh3rf1	ENSMUSG00000031642	0.258159	0.0241709
Exd2	ENSMUSG00000032705	0.194807	0.0242716
Klhl4	ENSMUSG00000025597	0.20626	0.0242993
Spred1	ENSMUSG00000027351	0.163096	0.0242993
Dnajc13	ENSMUSG00000032560	0.138158	0.0243891
Zc3h13	ENSMUSG00000022000	0.146402	0.0244384
Abhd15	ENSMUSG00000000686	0.156023	0.0244448
Ptchd1	ENSMUSG00000041552	0.13123	0.0245621
Vstm2b	ENSMUSG00000039257	0.16098	0.0246247
Upf2	ENSMUSG00000043241	0.142188	0.024728
Ankrd17	ENSMUSG00000055204	0.13716	0.0248818
Usp15	ENSMUSG00000020124	0.165543	0.025028
Ppp3cb	ENSMUSG00000021816	0.22023	0.025028
Slc16a1	ENSMUSG00000032902	0.13482	0.025028
Trim24	ENSMUSG00000029833	0.138227	0.0250688
Abca13	ENSMUSG00000004668	0.14468	0.0252123
Phf14	ENSMUSG00000029629	0.130116	0.0252123
Rnf122	ENSMUSG00000039328	0.117712	0.0253236
Eif4h	ENSMUSG00000040731	0.187083	0.0253236
Abcc5	ENSMUSG00000022822	0.120529	0.0253371
Ccdc141	ENSMUSG00000044033	0.129592	0.0253371
Fgf14	ENSMUSG00000025551	0.161161	0.0253536
Polr1a	ENSMUSG00000049553	0.211297	0.0253808
Myod1	ENSMUSG00000009471	0.122096	0.0253877
Dnajc1	ENSMUSG00000026740	0.1722	0.0253877
Igsf1	ENSMUSG00000031111	0.137183	0.0253877
Pde4b	ENSMUSG00000028525	0.155879	0.0256123
Prkra	ENSMUSG00000002731	0.13757	0.0256437
Got2	ENSMUSG00000031672	0.188252	0.0257526
Fam134c	ENSMUSG00000017802	0.12255	0.0258199
Ptn	ENSMUSG00000029838	0.185545	0.0261439
Crmp1	ENSMUSG00000029121	0.129375	0.0261751
Cdca5	ENSMUSG00000024791	0.130329	0.0262846
Aldh1a3	ENSMUSG00000015134	0.164419	0.0264174
Slc16a3	ENSMUSG00000025161	0.142235	0.0265794
Slc12a7	ENSMUSG00000017756	0.178412	0.0265809
Hsf2	ENSMUSG00000019878	0.128504	0.0270769
Adk	ENSMUSG00000039197	0.176799	0.0271755
Dsg2	ENSMUSG00000044393	0.1198	0.027285
Mepce	ENSMUSG00000029726	0.144781	0.0272953
Lrrc18	ENSMUSG00000041673	0.116135	0.0273219
Hs6st2	ENSMUSG00000062184	0.142425	0.0273219
Scn1a	ENSMUSG00000064329	0.138911	0.0273377
Arr3	ENSMUSG00000060890	0.120203	0.0277454
Ldlr	ENSMUSG00000032193	0.124888	0.0278278
Tgs1	ENSMUSG00000028233	0.285066	0.0278712
Chrna6	ENSMUSG00000031491	0.13202	0.0278877
Kif21a	ENSMUSG00000022629	0.169894	0.0282049
Tom1l1	ENSMUSG00000020541	0.167987	0.0284568
Fyttd1	ENSMUSG00000022800	0.166437	0.0285946
Ank3	ENSMUSG00000069601	0.132952	0.0288539
Ddo	ENSMUSG00000063428	0.131651	0.0288718
Btn1a1	ENSMUSG00000000706	0.15309	0.0290748
Htatip2	ENSMUSG00000039745	0.19238	0.0290748
Mx1	ENSMUSG00000000386	0.194552	0.029247
Atp10a	ENSMUSG00000025324	0.141927	0.0294618
Prepl	ENSMUSG00000024127	0.135325	0.0294953
Epha7	ENSMUSG00000028289	0.166005	0.0297435
Hoxc8	ENSMUSG00000001657	0.146451	0.0297452
Actn1	ENSMUSG00000015143	0.143666	0.0297452
Pcsk5	ENSMUSG00000024713	0.15095	0.0299016
Plekhh1	ENSMUSG00000060716	0.149985	0.0299135
Zdhhc2	ENSMUSG00000039470	0.160105	0.030208
Elavl4	ENSMUSG00000028546	1.82081	0.0303315
Ociad2	ENSMUSG00000029153	0.159222	0.0307269
Wdfy1	ENSMUSG00000073643	0.125254	0.0314375
Gcnt2	ENSMUSG00000021360	0.143069	0.0318412
Tmem116	ENSMUSG00000029452	0.358561	0.0319016
Stk31	ENSMUSG00000023403	0.240364	0.0321918
Efcab1	ENSMUSG00000068617	0.230317	0.0321918
Hoxa9	ENSMUSG00000038227	0.150509	0.0326464
Map3k9	ENSMUSG00000042724	0.153869	0.0327497
Rorb	ENSMUSG00000036192	0.123545	0.0328193
Lingo2	ENSMUSG00000045083	0.115771	0.0330177
Lrrtm4	ENSMUSG00000052581	0.112844	0.0330686
Cdkl3	ENSMUSG00000020389	0.18268	0.0332651
Tyr	ENSMUSG00000004651	0.149989	0.0332762
Zic5	ENSMUSG00000041703	0.144265	0.0335588
Scai	ENSMUSG00000035236	0.204406	0.033722
Fut8	ENSMUSG00000021065	0.104831	0.0338459
Dner	ENSMUSG00000036766	0.171284	0.0338894
Nol4	ENSMUSG00000041923	0.278069	0.0338918
Rab3il1	ENSMUSG00000024663	0.175415	0.0340305
Prokr1	ENSMUSG00000049409	0.1412	0.0343566
Tpm1	ENSMUSG00000032366	0.130198	0.0344169
Ccdc151	ENSMUSG00000039632	0.151973	0.0345795
Slc43a2	ENSMUSG00000038178	0.129017	0.0346587
Cntn2	ENSMUSG00000053024	0.12874	0.034666
Strbp	ENSMUSG00000026915	0.128711	0.0350836
Shprh	ENSMUSG00000090112	0.116788	0.0351022
Svopl	ENSMUSG00000029830	0.115356	0.0351088
Krt222	ENSMUSG00000035849	0.139162	0.0351165
Trio	ENSMUSG00000022263	0.158172	0.0351372
Depdc5	ENSMUSG00000037426	0.143624	0.0351372
Rps6kb1	ENSMUSG00000020516	0.151033	0.0352146
Cyp27a1	ENSMUSG00000026170	0.1361	0.0352516
Fancm	ENSMUSG00000055884	0.160718	0.0352516
Slc25a27	ENSMUSG00000023912	0.160452	0.0352671
Iqgap1	ENSMUSG00000030536	0.137026	0.0353441
Arid5b	ENSMUSG00000019947	0.313378	0.0355
Klhl32	ENSMUSG00000040387	0.161827	0.0355378
Srr	ENSMUSG00000001323	0.159752	0.0355825
Intu	ENSMUSG00000060798	0.132203	0.0357437
Adarb2	ENSMUSG00000052551	0.137002	0.035767
Bub3	ENSMUSG00000066979	0.178671	0.035767
Spef2	ENSMUSG00000072663	0.10807	0.035767
Pola1	ENSMUSG00000006678	0.209742	0.0358271
Trmt2b	ENSMUSG00000067369	0.119391	0.0358569
Kcnq2	ENSMUSG00000016346	0.185669	0.0358633
Hps1	ENSMUSG00000025188	0.143819	0.0358633
Spock3	ENSMUSG00000054162	0.376684	0.0358844
Wfdc3	ENSMUSG00000076434	0.109763	0.0359955
Pou3f1	ENSMUSG00000090125	0.13973	0.036018
Smc6	ENSMUSG00000020608	0.151099	0.0360779
Smek1	ENSMUSG00000041846	0.127947	0.0360779
Sfrp1	ENSMUSG00000031548	0.12018	0.0362377
Zpbp2	ENSMUSG00000017195	0.136905	0.0363652
Mrpl15	ENSMUSG00000033845	0.173414	0.0363652
Igsf11	ENSMUSG00000022790	0.11322	0.0364078
Atp6v0a1	ENSMUSG00000019302	0.119568	0.0364216

## Sheet: Lung Downregulation Cluster 4
Gene name	ID	(log2)FC	adj. p_value
Ppm1a	ENSMUSG00000021096	-1.25339	4.10394e-07
Rab14	ENSMUSG00000026878	-1.16837	2.66841e-06
Dlg1	ENSMUSG00000022770	-0.563045	1.32772e-05
Psma1	ENSMUSG00000030751	-0.38847	3.08625e-05
Gbf1	ENSMUSG00000025224	-0.917257	4.52377e-05
Armc1	ENSMUSG00000027599	-0.309279	8.93664e-05
Cct8	ENSMUSG00000025613	-0.274258	0.000230787
Ganab	ENSMUSG00000071650	-0.464539	0.000230787
Hnrnpab	ENSMUSG00000020358	-0.369914	0.000385823
Nup62	ENSMUSG00000043858	-0.336061	0.000451288
Satb1	ENSMUSG00000023927	-0.305603	0.000573754
Ehd1	ENSMUSG00000024772	-0.384446	0.000648293
Pfkp	ENSMUSG00000021196	-0.440377	0.00073801
Nasp	ENSMUSG00000028693	-0.347069	0.00073801
Polr1b	ENSMUSG00000027395	-0.204764	0.000854909
Efr3a	ENSMUSG00000015002	-0.288714	0.000866101
Mesdc2	ENSMUSG00000038503	-0.58624	0.00100674
Abhd4	ENSMUSG00000040997	-0.552675	0.00123295
Slc4a1	ENSMUSG00000006574	-0.217511	0.00162855
Mum1	ENSMUSG00000020156	-0.281124	0.00174425
Rrp8	ENSMUSG00000030888	-0.395179	0.00186433
Cyp1b1	ENSMUSG00000024087	-0.2951	0.00191383
Acss1	ENSMUSG00000027452	-0.368521	0.00201923
Rcl1	ENSMUSG00000024785	-0.600793	0.00213199
Mapk14	ENSMUSG00000053436	-0.261426	0.00213199
Arhgap27	ENSMUSG00000034255	-0.34633	0.00219897
Nck2	ENSMUSG00000066877	-0.273211	0.00230528
Fkbp7	ENSMUSG00000002732	-0.214609	0.00237578
Nid1	ENSMUSG00000005397	-0.193283	0.00243126
Bub3	ENSMUSG00000066979	-0.263067	0.00246489
Cdkn2c	ENSMUSG00000028551	-0.396523	0.00251233
Rbm12	ENSMUSG00000089824	-0.284881	0.00255043
Sdc2	ENSMUSG00000022261	-0.247011	0.0025605
Trim2	ENSMUSG00000027993	-0.265091	0.0025605
Nacc2	ENSMUSG00000026932	-0.200058	0.00267595
Plekha2	ENSMUSG00000031557	-0.280662	0.00279862
Dmd	ENSMUSG00000045103	-0.276069	0.00280449
Gripap1	ENSMUSG00000031153	-0.260418	0.00284923
Ppp1r2	ENSMUSG00000047714	-0.212608	0.00294384
Ier3ip1	ENSMUSG00000090000	-0.211445	0.00307293
Ctnnbip1	ENSMUSG00000028988	-0.238483	0.00355999
Dnajc2	ENSMUSG00000029014	-0.29607	0.00370393
Got2	ENSMUSG00000031672	-0.172383	0.00371236
Gab1	ENSMUSG00000031714	-0.37939	0.00371236
Rnf146	ENSMUSG00000038876	-0.237259	0.00376611
Rb1	ENSMUSG00000022105	-0.274021	0.00403044
Slc39a3	ENSMUSG00000046822	-0.283646	0.00403044
Spsb3	ENSMUSG00000024160	-0.471051	0.00406388
Ccdc71	ENSMUSG00000049305	-0.311994	0.00415899
Psme3	ENSMUSG00000078652	-0.263181	0.00452203
Ptp4a3	ENSMUSG00000059895	-0.256998	0.00480146
Lims1	ENSMUSG00000019920	-0.266746	0.00485336
Loxl3	ENSMUSG00000000693	-0.271916	0.00489541
Efnb1	ENSMUSG00000031217	-0.384381	0.00490782
Gar1	ENSMUSG00000028010	-0.345819	0.0049148
Ifit2	ENSMUSG00000045932	-0.227569	0.0049148
Mtf1	ENSMUSG00000028890	-0.267623	0.00497846
Rfc1	ENSMUSG00000029191	-0.202425	0.00497927
Recql	ENSMUSG00000030243	-0.237192	0.00497927
Msc	ENSMUSG00000025930	-0.211143	0.00508458
Mkrn1	ENSMUSG00000029922	-0.272678	0.0052042
Gng2	ENSMUSG00000043004	-0.199147	0.00528878
Snca	ENSMUSG00000025889	-0.275264	0.00537561
Hspa9	ENSMUSG00000024359	-0.230523	0.00542546
Ccnh	ENSMUSG00000021548	-0.231224	0.00557683
Kcmf1	ENSMUSG00000055239	-0.232219	0.00565811
Fech	ENSMUSG00000024588	-0.304135	0.00575662
Pank1	ENSMUSG00000033610	-0.314237	0.00579281
Zeb1	ENSMUSG00000024238	-0.335321	0.00595672
Csnk2a1	ENSMUSG00000074698	-0.230758	0.00610668
Tmeff2	ENSMUSG00000026109	-0.270433	0.00624899
Acvr2b	ENSMUSG00000061393	-0.212407	0.00637638
Mapk6	ENSMUSG00000042688	-0.218234	0.00640932
Cyhr1	ENSMUSG00000053929	-0.369166	0.00671721
Arhgap4	ENSMUSG00000031389	-0.223459	0.00684069
Klf7	ENSMUSG00000025959	-0.348289	0.00695237
Uchl5	ENSMUSG00000018189	-0.196988	0.00706732
Gnb4	ENSMUSG00000027669	-0.197915	0.00715102
Cd93	ENSMUSG00000027435	-0.293998	0.00724593
Mphosph9	ENSMUSG00000038126	-0.221495	0.00789511
Usp7	ENSMUSG00000022710	-0.159138	0.00794402
Arhgef17	ENSMUSG00000032875	-0.302439	0.00794577
Zfand3	ENSMUSG00000044477	-0.273959	0.00794577
Slc19a1	ENSMUSG00000001436	-0.247418	0.00801502
Etf1	ENSMUSG00000024360	-0.393261	0.00801502
Denr	ENSMUSG00000023106	-0.193222	0.00821382
Rptn	ENSMUSG00000041984	-0.250583	0.00823791
Cnnm3	ENSMUSG00000001138	-0.233572	0.00826015
Nap1l1	ENSMUSG00000058799	-0.2166	0.00826015
Chn1	ENSMUSG00000056486	-0.251578	0.00832149
Oxt	ENSMUSG00000027301	-0.309683	0.00837865
Dctn4	ENSMUSG00000024603	-0.440351	0.00881039
St6galnac3	ENSMUSG00000052544	-0.267227	0.00897138
Lmo4	ENSMUSG00000028266	-0.227414	0.00899482
Zfp64	ENSMUSG00000027551	-0.305654	0.00920045
Rpgrip1	ENSMUSG00000057132	-0.348948	0.00926299
Nfia	ENSMUSG00000028565	-0.183178	0.0092787
Mynn	ENSMUSG00000037730	-0.280807	0.00934137
Ppp2cb	ENSMUSG00000009630	-0.250101	0.00951745
Bace1	ENSMUSG00000032086	-0.154281	0.00956454
Il1rap	ENSMUSG00000022514	-0.210798	0.00964573
Psen1	ENSMUSG00000019969	-0.174636	0.00967638
Vamp1	ENSMUSG00000030337	-0.363559	0.00971657
Mrpl19	ENSMUSG00000030045	-0.2651	0.00977366
Pi16	ENSMUSG00000024011	-0.446534	0.00995215
Myo10	ENSMUSG00000022272	-0.205135	0.0106798
Tmem45a	ENSMUSG00000022754	-0.185201	0.0107632
Adamts5	ENSMUSG00000022894	-0.244926	0.0107632
Arpp19	ENSMUSG00000007656	-0.178955	0.0108204
Map4k4	ENSMUSG00000026074	-0.204953	0.0108229
Ppap2a	ENSMUSG00000021759	-0.176151	0.010827
Alox12	ENSMUSG00000000320	-0.164321	0.0109051
Smarce1	ENSMUSG00000037935	-0.328099	0.0109051
Bicd2	ENSMUSG00000037933	-0.350598	0.0109785
Mapre1	ENSMUSG00000027479	-0.203667	0.0109923
Nedd9	ENSMUSG00000021365	-0.156673	0.0110466
Bet1l	ENSMUSG00000025484	-0.208224	0.0110466
Gp1bb	ENSMUSG00000050761	-0.30786	0.0110466
Bcl2	ENSMUSG00000057329	-0.161011	0.0110466
Tollip	ENSMUSG00000025139	-0.176868	0.0110737
Mettl3	ENSMUSG00000022160	-0.166884	0.0111564
Rnf10	ENSMUSG00000041740	-0.203256	0.0111564
Col1a2	ENSMUSG00000029661	-0.233246	0.0111769
Ncor1	ENSMUSG00000018501	-0.196802	0.0112042
Ubap1	ENSMUSG00000028437	-0.209875	0.0112042
Plxnc1	ENSMUSG00000074785	-0.171351	0.0112085
Pitpna	ENSMUSG00000017781	-0.15934	0.0114881
Csnk1g2	ENSMUSG00000003345	-0.272992	0.0115409
Aktip	ENSMUSG00000031667	-0.231773	0.0115409
Pole4	ENSMUSG00000030042	-0.279464	0.0115523
Nfatc4	ENSMUSG00000023411	-0.18702	0.0116192
Fem1a	ENSMUSG00000043683	-0.192054	0.0117786
Exosc10	ENSMUSG00000017264	-0.198006	0.0118041
Metap2	ENSMUSG00000036112	-0.193607	0.0118342
Psmd6	ENSMUSG00000021737	-0.376881	0.0119222
Zwint	ENSMUSG00000019923	-0.14717	0.012099
Sf1	ENSMUSG00000024949	-0.286456	0.012306
Celf2	ENSMUSG00000002107	-0.41035	0.0124944
Rnf187	ENSMUSG00000020496	-0.221262	0.0124944
Aen	ENSMUSG00000030609	-0.174608	0.0125443
Wdr26	ENSMUSG00000038733	-0.175921	0.012555
Cd99l2	ENSMUSG00000035776	-0.244032	0.0125691
Thoc3	ENSMUSG00000025872	-0.258665	0.0126013
Gatad2a	ENSMUSG00000036180	-0.333148	0.0126013
Kif1b	ENSMUSG00000063077	-0.17617	0.0126013
Abl1	ENSMUSG00000026842	-0.319236	0.0126322
Manbal	ENSMUSG00000063019	-0.156799	0.01276
Prkab1	ENSMUSG00000029513	-0.314149	0.0128042
Hagh	ENSMUSG00000024158	-0.238373	0.0128227
Pwp2	ENSMUSG00000032834	-0.204065	0.0129122
Rcsd1	ENSMUSG00000040723	-0.177931	0.0129306
Papola	ENSMUSG00000021111	-0.388598	0.0131519
Ppp4r1	ENSMUSG00000061950	-0.218482	0.0131519
Armcx3	ENSMUSG00000049047	-0.194615	0.0131824
Vps37b	ENSMUSG00000066278	-0.366373	0.0133212
Znrf1	ENSMUSG00000033545	-0.157964	0.013364
Nupl1	ENSMUSG00000063895	-0.203859	0.013364
Mtap	ENSMUSG00000062937	-0.129437	0.0134314
Camkk2	ENSMUSG00000029471	-0.294788	0.0134373
Akt2	ENSMUSG00000004056	-0.146159	0.0135021
Elmo1	ENSMUSG00000041112	-0.119031	0.013597
Slc25a4	ENSMUSG00000031633	-0.262513	0.0136898
Polr3d	ENSMUSG00000000776	-0.271036	0.0137264
Sf3b4	ENSMUSG00000068856	-0.248933	0.0137407
Tcof1	ENSMUSG00000024613	-0.179455	0.0137754
Slc39a6	ENSMUSG00000024270	-0.241913	0.0137949
Reep3	ENSMUSG00000019873	-0.185014	0.0139697
Enah	ENSMUSG00000022995	-0.158394	0.0140221
Mib2	ENSMUSG00000029060	-0.299084	0.0141793
Spg20	ENSMUSG00000036580	-0.127883	0.0141793
Arhgap24	ENSMUSG00000057315	-0.192892	0.0141793
March2	ENSMUSG00000079557	-0.162976	0.0141793
Zkscan5	ENSMUSG00000055991	-0.189788	0.0141844
Purg	ENSMUSG00000049184	-0.227239	0.0142448
Tprkb	ENSMUSG00000054226	-0.174946	0.0142739
Klrc1	ENSMUSG00000030167	-0.267131	0.0142877
Klhl25	ENSMUSG00000055652	-0.247528	0.0143469
Ptpra	ENSMUSG00000027303	-0.252435	0.0145611
Kcnk3	ENSMUSG00000049265	-0.338746	0.0145688
Lck	ENSMUSG00000000409	-0.160412	0.0146722
Senp2	ENSMUSG00000022855	-0.183289	0.0146722
Slamf1	ENSMUSG00000015316	-0.242267	0.0148346
Psmd4	ENSMUSG00000005625	-0.219569	0.0149393
Itsn1	ENSMUSG00000022957	-0.240826	0.0150666
Fgfr1	ENSMUSG00000031565	-0.468983	0.0151463
Masp1	ENSMUSG00000022887	-0.186685	0.0152336
Strn4	ENSMUSG00000030374	-0.200583	0.0152805
Gle1	ENSMUSG00000019715	-0.236504	0.0155148
Tcf3	ENSMUSG00000020167	-0.188533	0.0155148
Mak16	ENSMUSG00000031578	-0.192177	0.0156671
Dlgap4	ENSMUSG00000061689	-0.123931	0.0157138
Kifc2	ENSMUSG00000004187	-0.21702	0.0157937
Nop56	ENSMUSG00000027405	-0.155544	0.0157937
Tubgcp5	ENSMUSG00000033790	-0.17309	0.0157937
Iars	ENSMUSG00000037851	-0.189689	0.0157937
Zmynd8	ENSMUSG00000039671	-0.222077	0.0157937
Gpr125	ENSMUSG00000029090	-0.254761	0.0161233
Ptprs	ENSMUSG00000013236	-0.213616	0.0162055
Ltv1	ENSMUSG00000019814	-0.237352	0.0162055
Ep400	ENSMUSG00000029505	-0.187752	0.0163889
Boc	ENSMUSG00000022687	-0.155192	0.0163973
Agfg1	ENSMUSG00000026159	-0.136426	0.0164614
Phf20	ENSMUSG00000038116	-0.188952	0.0165566
Slc39a14	ENSMUSG00000022094	-0.276671	0.0165616
Epn2	ENSMUSG00000001036	-0.184584	0.0167034
Elk4	ENSMUSG00000026436	-0.330908	0.0167034
Hoxc6	ENSMUSG00000001661	-0.25321	0.0167202
Itpr2	ENSMUSG00000030287	-0.223787	0.0167202
Slc38a10	ENSMUSG00000061306	-0.202109	0.0167202
Chd6	ENSMUSG00000057133	-0.178985	0.0168335
Celf1	ENSMUSG00000005506	-0.283519	0.0168835
Clec4g	ENSMUSG00000074491	-0.214804	0.0169223
Gimap6	ENSMUSG00000047867	-0.191241	0.0171382
Lsm12	ENSMUSG00000020922	-0.173776	0.0171872
H2afv	ENSMUSG00000041126	-0.307402	0.0172373
Krr1	ENSMUSG00000063334	-0.185743	0.0172996
Dnm1l	ENSMUSG00000022789	-0.16847	0.017308
Atxn7l3b	ENSMUSG00000074748	-0.432309	0.0173567
Ppp2r1b	ENSMUSG00000032058	-0.256986	0.0176355
Fip1l1	ENSMUSG00000029227	-0.168466	0.017729
Larp7	ENSMUSG00000027968	-0.289225	0.0177356
Fundc2	ENSMUSG00000031198	-0.159005	0.0177356
Ppp2r5e	ENSMUSG00000021051	-0.157225	0.0180601
Zcrb1	ENSMUSG00000022635	-0.138946	0.0180941
Calcoco1	ENSMUSG00000023055	-0.252158	0.0180941
Ccdc90b	ENSMUSG00000030613	-0.247928	0.0180941
Pak4	ENSMUSG00000030602	-0.13051	0.0181099
Fam115a	ENSMUSG00000036667	-0.295659	0.0181099
Trmt11	ENSMUSG00000019792	-0.194793	0.0181596
Nin	ENSMUSG00000021068	-0.203992	0.0181596
Mettl10	ENSMUSG00000030960	-0.229178	0.0181596
Hif1an	ENSMUSG00000036450	-0.119518	0.0181596
Tbc1d9b	ENSMUSG00000036644	-0.203948	0.0181596
Ensa	ENSMUSG00000038619	-0.131376	0.0181716
Dyrk2	ENSMUSG00000028630	-0.188432	0.0181739
Sympk	ENSMUSG00000023118	-0.195008	0.0183341
Dpp8	ENSMUSG00000032393	-0.16712	0.0183996
Creb1	ENSMUSG00000025958	-0.248735	0.0184652
Gsdmd	ENSMUSG00000022575	-0.152188	0.0184675
Specc1	ENSMUSG00000042331	-0.212695	0.0185286
Mgat3	ENSMUSG00000042428	-0.215658	0.018571
Rftn2	ENSMUSG00000025978	-0.215115	0.0189765
Gnaq	ENSMUSG00000024639	-0.174557	0.0190076
Uba6	ENSMUSG00000035898	-0.224996	0.0190111
Adcyap1r1	ENSMUSG00000029778	-0.143878	0.0190995
Gcc1	ENSMUSG00000029708	-0.22334	0.0191015
Sox11	ENSMUSG00000063632	-0.163413	0.0191218
Vezf1	ENSMUSG00000018377	-0.201207	0.0191833
Ubr3	ENSMUSG00000044308	-0.167098	0.0191833
Spopl	ENSMUSG00000026771	-0.1424	0.0191999
Cyld	ENSMUSG00000036712	-0.218022	0.0192413
Dcaf7	ENSMUSG00000049354	-0.24526	0.0192413
2011-09-01	ENSMUSG00000058013	-0.120916	0.0192446
Csnk2a2	ENSMUSG00000046707	-0.135562	0.0192747
Syt11	ENSMUSG00000068923	-0.155945	0.0193543
Wipi2	ENSMUSG00000029578	-0.297587	0.0194929
Psmd11	ENSMUSG00000017428	-0.13129	0.0195565
Rnf125	ENSMUSG00000033107	-0.126147	0.0196996
Utp11l	ENSMUSG00000028907	-0.178571	0.0197496
Brd8	ENSMUSG00000003778	-0.306717	0.0197848
Slc38a2	ENSMUSG00000022462	-0.298073	0.0198231
Prrc1	ENSMUSG00000024594	-0.224106	0.0198266
Il17rd	ENSMUSG00000040717	-0.165431	0.0199059
Neurl4	ENSMUSG00000047284	-0.230134	0.020058
Dock4	ENSMUSG00000035954	-0.15078	0.0207822
Aatf	ENSMUSG00000018697	-0.115394	0.0211464
Utp14a	ENSMUSG00000063785	-0.224897	0.0211464
Cdc23	ENSMUSG00000024370	-0.24119	0.0212525
Sh2b3	ENSMUSG00000042594	-0.147231	0.0212525
Ttc7b	ENSMUSG00000033530	-0.487532	0.0212588
Edil3	ENSMUSG00000034488	-0.255168	0.021315
Fubp1	ENSMUSG00000028034	-0.122622	0.021365
Dennd2a	ENSMUSG00000038456	-0.226467	0.0214595
Reep1	ENSMUSG00000052852	-0.161226	0.0214595
Ubap2l	ENSMUSG00000042520	-0.195121	0.0215426
Cbx7	ENSMUSG00000053411	-0.203041	0.0215462
Aldoa	ENSMUSG00000030695	-0.1845	0.0217526
Irf2bp2	ENSMUSG00000051495	-0.142086	0.0217641
Scfd2	ENSMUSG00000062110	-0.20889	0.0217641
Fam78a	ENSMUSG00000050592	-0.177472	0.0217798
Pnrc1	ENSMUSG00000040128	-0.355187	0.0218043
Srp68	ENSMUSG00000020780	-0.263209	0.0218053
Sec62	ENSMUSG00000027706	-0.177687	0.0218053
Patl1	ENSMUSG00000046139	-0.238954	0.0218053
Gfra2	ENSMUSG00000022103	-0.267242	0.0218229
Hcfc1	ENSMUSG00000031386	-0.191925	0.0219599
Zdhhc18	ENSMUSG00000037553	-0.22634	0.0219599
Gna13	ENSMUSG00000020611	-0.267981	0.022196
Dpy19l1	ENSMUSG00000043067	-0.134077	0.0222185
Lix1l	ENSMUSG00000049288	-0.157864	0.0225173
Agpat3	ENSMUSG00000001211	-0.343138	0.0225389
Hs1bp3	ENSMUSG00000020605	-0.222071	0.0225389
Ccdc50	ENSMUSG00000038127	-0.264706	0.0226094
Fam117b	ENSMUSG00000041040	-0.153547	0.0226094
Atp8b2	ENSMUSG00000060671	-0.176884	0.0226888
Mtmr3	ENSMUSG00000034354	-0.191311	0.0227225
Aebp2	ENSMUSG00000030232	-0.209649	0.0228476
Tceb3	ENSMUSG00000028668	-0.160183	0.023014
Tcf4	ENSMUSG00000053477	-0.234462	0.0231615
Txlna	ENSMUSG00000053841	-0.107175	0.0231615
Tecpr1	ENSMUSG00000066621	-0.116653	0.0231629
Swap70	ENSMUSG00000031015	-0.314402	0.0233501
Pacs2	ENSMUSG00000021143	-0.216032	0.023367
Pitpnb	ENSMUSG00000050017	-0.210571	0.0233882
Ypel2	ENSMUSG00000018427	-0.218784	0.0234282
Arid5b	ENSMUSG00000019947	-0.319461	0.023476
Zdhhc17	ENSMUSG00000035798	-0.373179	0.0236292
Dusp3	ENSMUSG00000003518	-0.164078	0.0237394
Polr3a	ENSMUSG00000025280	-0.133505	0.0237394
Col5a1	ENSMUSG00000026837	-0.114446	0.0237582
Ttyh2	ENSMUSG00000034714	-0.220472	0.0239119
Papss2	ENSMUSG00000024899	-0.290308	0.0239622
Ncoa1	ENSMUSG00000020647	-0.166091	0.0239716
Hip1	ENSMUSG00000039959	-0.201981	0.0240031
Ccm2	ENSMUSG00000000378	-0.127978	0.0240031
Slc16a10	ENSMUSG00000019838	-0.245275	0.0240031
Syngr1	ENSMUSG00000022415	-0.160215	0.0240364
Nrcam	ENSMUSG00000020598	-0.130254	0.0241455
Arhgap28	ENSMUSG00000024043	-0.208769	0.0242649
Map4k2	ENSMUSG00000024948	-0.248655	0.0244271
Ino80d	ENSMUSG00000040865	-0.161489	0.024481
Ankrd44	ENSMUSG00000052331	-0.24111	0.0245618
Mtdh	ENSMUSG00000022255	-0.304554	0.0245629
Eif4ebp1	ENSMUSG00000031490	-0.141306	0.0248818
Aak1	ENSMUSG00000057230	-0.176828	0.0248818
Atxn7l3	ENSMUSG00000059995	-0.134722	0.0248818
Tmod2	ENSMUSG00000032186	-0.230794	0.0249291
Zfyve20	ENSMUSG00000014550	-0.143904	0.0249349
Crebl2	ENSMUSG00000032652	-0.197334	0.0249349
Ugcg	ENSMUSG00000028381	-0.110289	0.0249373
Elk3	ENSMUSG00000008398	-0.128044	0.0250067
Plcg1	ENSMUSG00000016933	-0.188236	0.025028
Prkg2	ENSMUSG00000029334	-0.243621	0.025028
Crebbp	ENSMUSG00000022521	-0.215149	0.0252123
Ankrd40	ENSMUSG00000020864	-0.220201	0.0253536
Kdm2a	ENSMUSG00000054611	-0.183508	0.0253808
Ccdc82	ENSMUSG00000079084	-0.177529	0.0256437
Ndn	ENSMUSG00000033585	-0.203208	0.0256678
Psmg4	ENSMUSG00000071451	-0.211054	0.0257614
Mkl2	ENSMUSG00000009569	-0.155543	0.02582
Ptprd	ENSMUSG00000028399	-0.135591	0.02582
Otud7b	ENSMUSG00000038495	-0.16291	0.025901
Myo6	ENSMUSG00000033577	-0.157812	0.0259564
Vps29	ENSMUSG00000029462	-0.11087	0.0260233
Itgal	ENSMUSG00000030830	-0.174037	0.0260233
Ttc37	ENSMUSG00000033991	-0.357404	0.0260754
Pcid2	ENSMUSG00000038542	-0.200402	0.0260768
Cyyr1	ENSMUSG00000041134	-0.197003	0.0262718
Cand1	ENSMUSG00000020114	-0.176462	0.0263468
Fktn	ENSMUSG00000028414	-0.160538	0.0263512
Cep68	ENSMUSG00000044066	-0.196177	0.0266925
Itga4	ENSMUSG00000027009	-0.210914	0.0267307
Tln1	ENSMUSG00000028465	-0.163968	0.0267307
Scn7a	ENSMUSG00000034810	-0.188758	0.0267307
Exoc8	ENSMUSG00000074030	-0.407157	0.0268065
Eif4ebp2	ENSMUSG00000020091	-0.24326	0.027028
Trim37	ENSMUSG00000018548	-0.128108	0.0270769
Zscan22	ENSMUSG00000054715	-0.15634	0.0270769
Mllt4	ENSMUSG00000068036	-0.120815	0.0270769
Sema6a	ENSMUSG00000019647	-0.151761	0.0272715
Pag1	ENSMUSG00000027508	-0.14311	0.0273419
Iqsec2	ENSMUSG00000041115	-0.152782	0.0273844
Afap1	ENSMUSG00000029094	-0.31378	0.0274694
Actr5	ENSMUSG00000037761	-0.258872	0.0274694
Ubash3b	ENSMUSG00000032020	-0.10568	0.0277454
Kctd11	ENSMUSG00000046731	-0.117952	0.0277661
Ankrd11	ENSMUSG00000035569	-0.246242	0.0282315
Slc2a3	ENSMUSG00000003153	-0.17596	0.0283624
Rbm14	ENSMUSG00000006456	-0.125683	0.0283624
Ar	ENSMUSG00000046532	-0.208706	0.0283624
Gatsl2	ENSMUSG00000015944	-0.151356	0.0284926
Xab2	ENSMUSG00000019470	-0.180381	0.0284926
Fosl2	ENSMUSG00000029135	-0.143558	0.0284926
Pcsk5	ENSMUSG00000024713	-0.121832	0.0285052
Mast4	ENSMUSG00000034751	-0.178714	0.0285744
Pcdh19	ENSMUSG00000051323	-0.129213	0.0285744
Gatad2b	ENSMUSG00000042390	-0.187296	0.0287151
Rab21	ENSMUSG00000020132	-0.173112	0.0288009
Csdc2	ENSMUSG00000042109	-0.160703	0.0288539
Pcdh12	ENSMUSG00000024440	-0.117962	0.028934
Itgb1	ENSMUSG00000025809	-0.11679	0.0290748
Mcc	ENSMUSG00000071856	-0.18831	0.0290748
Ndufs4	ENSMUSG00000021764	-0.179794	0.0291272
Slc1a2	ENSMUSG00000005089	-0.134818	0.0291923
Hcfc2	ENSMUSG00000020246	-0.189396	0.0293857
Fbxw11	ENSMUSG00000020271	-0.21388	0.0293857
Sike1	ENSMUSG00000027854	-0.311105	0.0293857
Tm7sf3	ENSMUSG00000040234	-0.163627	0.0293857
Abi1	ENSMUSG00000058835	-0.135579	0.0293857
Pwwp2b	ENSMUSG00000060260	-0.139236	0.0293857
Parvb	ENSMUSG00000022438	-0.193799	0.029582
Stom	ENSMUSG00000026880	-0.140221	0.0297876
Mat2a	ENSMUSG00000053907	-0.354694	0.0299135
Zbtb20	ENSMUSG00000022708	-0.130792	0.0299562
Tram2	ENSMUSG00000041779	-0.125347	0.0302767
Ptch1	ENSMUSG00000021466	-0.11674	0.0303315
Rpl7l1	ENSMUSG00000063888	-0.314505	0.0303566
Prkar1b	ENSMUSG00000025855	-0.138852	0.0305748
Taf3	ENSMUSG00000025782	-0.149964	0.0305911
Cdkn2aipnl	ENSMUSG00000020392	-0.232344	0.0307269
Cacnb1	ENSMUSG00000020882	-0.123764	0.0307269
Chic1	ENSMUSG00000031327	-0.136791	0.0307269
Cbfa2t3	ENSMUSG00000006362	-0.179519	0.0307388
Nup153	ENSMUSG00000021374	-0.174095	0.0311458
Acpp	ENSMUSG00000032561	-0.173468	0.031517
Ing5	ENSMUSG00000026283	-0.160929	0.0315461
Tspan18	ENSMUSG00000027217	-0.125807	0.0315505
Mycbp2	ENSMUSG00000033004	-0.175329	0.0317095
Nt5dc3	ENSMUSG00000054027	-0.156247	0.0317283
Sbf2	ENSMUSG00000038371	-0.385892	0.0317535
Runx1t1	ENSMUSG00000006586	-0.211694	0.031919
Nav2	ENSMUSG00000052512	-0.154194	0.031919
Kcns3	ENSMUSG00000043673	-0.180933	0.0319835
Ogdh	ENSMUSG00000020456	-0.132124	0.0320091
Gpr150	ENSMUSG00000045509	-0.131011	0.0321502
Tnks2	ENSMUSG00000024811	-0.139925	0.032198
Nat10	ENSMUSG00000027185	-0.202005	0.0322565
Neo1	ENSMUSG00000032340	-0.20167	0.0323049
Amigo1	ENSMUSG00000050947	-0.252846	0.0323543
Pdzd11	ENSMUSG00000015668	-0.120212	0.0323765
Ncoa3	ENSMUSG00000027678	-0.187195	0.0325193
Mfn2	ENSMUSG00000029020	-0.221721	0.0325193
Wbp2	ENSMUSG00000034341	-0.125028	0.0325193
Rrp7a	ENSMUSG00000018040	-0.218095	0.0325414
Wwp2	ENSMUSG00000031930	-0.211655	0.0325601
Vcam1	ENSMUSG00000027962	-0.151121	0.0327402
Hn1	ENSMUSG00000020737	-0.259011	0.0327739
Polr1d	ENSMUSG00000029642	-0.203692	0.0328626
Ebf1	ENSMUSG00000057098	-0.188524	0.0329184
Tnk2	ENSMUSG00000022791	-0.250098	0.0329364
Adprh	ENSMUSG00000002844	-0.20236	0.0329872
Tax1bp1	ENSMUSG00000004535	-0.131982	0.0330042
Srsf6	ENSMUSG00000016921	-0.206382	0.0330177
Cln8	ENSMUSG00000026317	-0.237513	0.0330177
Tsc22d4	ENSMUSG00000029723	-0.164636	0.0330177
Mrps5	ENSMUSG00000027374	-0.172565	0.0330509
Psmd12	ENSMUSG00000020720	-0.119632	0.0330686
Tsn	ENSMUSG00000026374	-0.204919	0.0330686
Msx1	ENSMUSG00000048450	-0.132101	0.0334233
Sart1	ENSMUSG00000039148	-0.122604	0.0336072
Srsf4	ENSMUSG00000028911	-0.248469	0.0339483
Ciz1	ENSMUSG00000039205	-0.184057	0.034008
Eif2s2	ENSMUSG00000074656	-0.209796	0.0340842
E2f6	ENSMUSG00000057469	-0.133595	0.0342446
Traf5	ENSMUSG00000026637	-0.150519	0.0342547
Il1r1	ENSMUSG00000026072	-0.169323	0.0343751
Cog1	ENSMUSG00000018661	-0.789647	0.0344634
St3gal6	ENSMUSG00000022747	-0.218846	0.0344669
Socs2	ENSMUSG00000020027	-0.103057	0.0344899
Notch4	ENSMUSG00000015468	-0.117746	0.0345414
Comt	ENSMUSG00000000326	-0.112842	0.0346015
Cflar	ENSMUSG00000026031	-0.197797	0.0346587
Decr1	ENSMUSG00000028223	-0.180164	0.0349248
Pbx1	ENSMUSG00000052534	-0.153093	0.0349987
Dnaja3	ENSMUSG00000004069	-0.182311	0.0351504
Hsd17b12	ENSMUSG00000027195	-0.344215	0.0351868
Gna12	ENSMUSG00000000149	-0.209121	0.0352516
Cbx5	ENSMUSG00000009575	-0.178137	0.0352516
L1cam	ENSMUSG00000031391	-0.140794	0.0352516
Ripk2	ENSMUSG00000041135	-0.149165	0.0352516
Fancc	ENSMUSG00000021461	-0.100678	0.0355378
Brix1	ENSMUSG00000022247	-0.205459	0.0358271
Asns	ENSMUSG00000029752	-0.124377	0.0358271
Ptpn11	ENSMUSG00000043733	-0.20944	0.0361018
Jkamp	ENSMUSG00000005078	-0.112572	0.0361192
Chmp7	ENSMUSG00000034190	-0.131396	0.0363652
Acer2	ENSMUSG00000038007	-0.12605	0.0364078
Ecd	ENSMUSG00000021810	-0.105975	0.0364216
Rab22a	ENSMUSG00000027519	-0.192069	0.0364216
Antxr1	ENSMUSG00000033420	-0.186168	0.0364703
Ttl	ENSMUSG00000027394	-0.477617	0.0366628
Tapbpl	ENSMUSG00000038213	-0.174463	0.0366628
Slu7	ENSMUSG00000020409	-0.209577	0.036766
Ryk	ENSMUSG00000032547	-0.128594	0.0368447
Tfpi	ENSMUSG00000027082	-0.18695	0.0368647
Sp100	ENSMUSG00000026222	-0.140012	0.0370114
Arhgap6	ENSMUSG00000031355	-0.178924	0.0370114
Prf1	ENSMUSG00000037202	-0.281429	0.0370114
Mbp	ENSMUSG00000041607	-0.288563	0.0371923
Zcchc17	ENSMUSG00000028772	-0.104908	0.0372671
Gatad1	ENSMUSG00000007415	-0.19563	0.0373469
Copb2	ENSMUSG00000032458	-0.114903	0.0373848
Atf2	ENSMUSG00000027104	-0.314661	0.0375342
Sec24c	ENSMUSG00000039367	-0.122094	0.0376954
Eprs	ENSMUSG00000026615	-0.236671	0.0376986
Ahnak	ENSMUSG00000069833	-0.197496	0.0377505
Utrn	ENSMUSG00000019820	-0.23781	0.0378768
Prickle1	ENSMUSG00000036158	-0.105628	0.0379394
Utp20	ENSMUSG00000004356	-0.275433	0.0379697
Arap2	ENSMUSG00000037999	-0.200307	0.0381628
Cgnl1	ENSMUSG00000032232	-0.126836	0.0383275
Apbb2	ENSMUSG00000029207	-0.20728	0.0384177
Phactr2	ENSMUSG00000062866	-0.179845	0.0384929
Snrpb2	ENSMUSG00000008333	-0.116519	0.0385022
Ilkap	ENSMUSG00000026309	-0.161363	0.0386234
Acbd6	ENSMUSG00000033701	-0.136333	0.0386234
Ssbp1	ENSMUSG00000029911	-0.148764	0.0387254
Tanc1	ENSMUSG00000035168	-0.155164	0.0387819
R3hcc1	ENSMUSG00000034194	-0.174467	0.0388087
Myh10	ENSMUSG00000020900	-0.141949	0.0389017
Lepre1	ENSMUSG00000028641	-0.150453	0.0389432
Fbxl17	ENSMUSG00000023965	-0.151244	0.0389743
Prr5l	ENSMUSG00000032841	-0.103204	0.0389743
Snn	ENSMUSG00000037972	-0.218197	0.0389743
Prkce	ENSMUSG00000045038	-0.131437	0.0390076
Abi3	ENSMUSG00000018381	-0.160303	0.0391175
Sema6d	ENSMUSG00000027200	-0.131697	0.0392621
Pik3cb	ENSMUSG00000032462	-0.19686	0.0392694
Mgll	ENSMUSG00000033174	-0.190199	0.0395999
Znhit6	ENSMUSG00000074182	-0.19599	0.0396093
Gtf2a1	ENSMUSG00000020962	-0.113963	0.0396173
Lmf2	ENSMUSG00000022614	-0.216708	0.0396173
Klhl8	ENSMUSG00000029312	-0.187004	0.0396173
Chchd7	ENSMUSG00000042198	-0.200702	0.0396294
Gnb1	ENSMUSG00000029064	-0.142405	0.039707
Ehmt1	ENSMUSG00000036893	-0.229947	0.0399291
Ankrd28	ENSMUSG00000014496	-0.126059	0.0399422
Nploc4	ENSMUSG00000039703	-0.111488	0.0399422
Mccc2	ENSMUSG00000021646	-0.168825	0.0401238
Ambra1	ENSMUSG00000040506	-0.151257	0.0403921
Slc7a1	ENSMUSG00000041313	-0.130268	0.0403921
Tmem44	ENSMUSG00000022537	-0.114072	0.0406444
Ppp1r16b	ENSMUSG00000037754	-0.155689	0.0407539
Ssh2	ENSMUSG00000037926	-0.128008	0.0407539
Zbtb40	ENSMUSG00000060862	-0.149343	0.0408938
Amotl1	ENSMUSG00000013076	-0.161529	0.0409306
Fam193a	ENSMUSG00000037210	-0.157738	0.0410883
Tns3	ENSMUSG00000020422	-0.201267	0.0411192
Lpp	ENSMUSG00000033306	-0.103116	0.0411192
Ptpn14	ENSMUSG00000026604	-0.268132	0.0412289
Pias4	ENSMUSG00000004934	-0.223083	0.0412517
Abl2	ENSMUSG00000026596	-0.10538	0.0414334
Mfsd4	ENSMUSG00000059149	-0.108452	0.0415104
Notch2	ENSMUSG00000027878	-0.238121	0.0415854
Bcr	ENSMUSG00000009681	-0.196278	0.0416223
Rinl	ENSMUSG00000051735	-0.131128	0.0416522
Ddr2	ENSMUSG00000026674	-0.168775	0.0418604
Kif13a	ENSMUSG00000021375	-0.098365	0.0419974
Samm50	ENSMUSG00000022437	-0.127174	0.0422917
Bmp5	ENSMUSG00000032179	-0.188865	0.0423978
Mars	ENSMUSG00000040354	-0.0948221	0.0423978
Slc35a4	ENSMUSG00000033272	-0.277694	0.0424494
Brd9	ENSMUSG00000057649	-0.260184	0.0424555
Sf3b2	ENSMUSG00000024853	-0.254759	0.0425461
Sdccag3	ENSMUSG00000026927	-0.158492	0.0425627
Polr1a	ENSMUSG00000049553	-0.187491	0.0425627
Vamp3	ENSMUSG00000028955	-0.145372	0.0426012
Slc38a9	ENSMUSG00000047789	-0.120017	0.0426052
Pdgfd	ENSMUSG00000032006	-0.206236	0.0428024
Acn9	ENSMUSG00000042505	-0.316491	0.042945
Gapvd1	ENSMUSG00000026867	-0.123141	0.0431158
Aldh2	ENSMUSG00000029455	-0.225918	0.0431999
Hnrnpd	ENSMUSG00000000568	-0.232117	0.0433692
Ikzf4	ENSMUSG00000002578	-0.154703	0.0433692
Nr3c1	ENSMUSG00000024431	-0.137418	0.0433692
Nedd4l	ENSMUSG00000024589	-0.200953	0.0433692
Sstr4	ENSMUSG00000037014	-0.240582	0.0433692
Lonp2	ENSMUSG00000047866	-0.202092	0.0438547
Cnpy2	ENSMUSG00000025381	-0.145276	0.0439168
Sh3kbp1	ENSMUSG00000040990	-0.0940067	0.0443349
Cd40	ENSMUSG00000017652	-0.121809	0.044371
Obsl1	ENSMUSG00000026211	-0.10811	0.044371
Brms1l	ENSMUSG00000012076	-0.183078	0.0445129
Glg1	ENSMUSG00000003316	-0.170953	0.0446582
Med18	ENSMUSG00000066042	-0.168397	0.0446582
Exosc4	ENSMUSG00000034259	-0.149964	0.0448984

## Sheet: Lung Upregulation Cluster 5
Gene name	ID	(log2)FC	adj. p_value
Ppm1a	ENSMUSG00000021096	0.550115	2.13083e-06
Rab14	ENSMUSG00000026878	0.391596	4.3509e-06
Hnrnpab	ENSMUSG00000020358	0.46161	0.00019574
Ccnd3	ENSMUSG00000034165	0.223473	0.00019574
Zfand2a	ENSMUSG00000053581	0.296141	0.000221187
Ccnd2	ENSMUSG00000000184	0.712161	0.000467171
Tnc	ENSMUSG00000028364	0.487036	0.000611981
Sdc2	ENSMUSG00000022261	0.360828	0.00105756
Rcn1	ENSMUSG00000005973	0.198208	0.00115936
Ppp1r2	ENSMUSG00000047714	0.208169	0.00133298
Npepps	ENSMUSG00000001441	0.308367	0.00157839
Akap8l	ENSMUSG00000002625	0.169984	0.00183635
Clk2	ENSMUSG00000068917	0.352374	0.001877
Wwtr1	ENSMUSG00000027803	0.307442	0.00214377
Rap2b	ENSMUSG00000036894	0.182071	0.00226237
Nr2f1	ENSMUSG00000069171	0.356293	0.00256793
Samhd1	ENSMUSG00000027639	0.175785	0.00256793
Hus1	ENSMUSG00000020413	0.246465	0.00259598
Mtf1	ENSMUSG00000028890	0.391446	0.00259598
Phf21a	ENSMUSG00000058318	0.246827	0.00262561
Pde8a	ENSMUSG00000025584	0.468836	0.00267401
Foxa1	ENSMUSG00000035451	0.368097	0.00270933
Traf3	ENSMUSG00000021277	0.183319	0.00301123
Ncoa1	ENSMUSG00000020647	0.225166	0.003015
Kcmf1	ENSMUSG00000055239	0.229587	0.00305362
Dusp8	ENSMUSG00000037887	0.530018	0.00305574
Sh3gl2	ENSMUSG00000028488	0.310865	0.003148
Dio2	ENSMUSG00000007682	0.360756	0.00315366
Pabpc1	ENSMUSG00000022283	0.245669	0.00315366
Ptpn21	ENSMUSG00000021009	0.257182	0.00322475
Pip4k2a	ENSMUSG00000026737	0.39836	0.00361809
Cd47	ENSMUSG00000055447	0.37278	0.00365026
Cd93	ENSMUSG00000027435	0.218628	0.00365898
Usp7	ENSMUSG00000022710	0.270235	0.00399785
Foxj2	ENSMUSG00000003154	0.298283	0.00434176
Pitpnb	ENSMUSG00000050017	0.204372	0.00434176
Tgfb1	ENSMUSG00000002603	0.297415	0.004532
Dctn4	ENSMUSG00000024603	0.19663	0.00457785
St6galnac3	ENSMUSG00000052544	0.210578	0.00478649
Terf2	ENSMUSG00000031921	0.245493	0.0048672
Bace1	ENSMUSG00000032086	0.306431	0.00516833
Mrpl19	ENSMUSG00000030045	0.154646	0.00535106
Hivep2	ENSMUSG00000015501	0.402184	0.0056638
Adamts5	ENSMUSG00000022894	0.248237	0.00589586
Ctnnd2	ENSMUSG00000022240	0.420077	0.00589642
Map4k4	ENSMUSG00000026074	0.206683	0.00596608
Tmod1	ENSMUSG00000028328	0.210162	0.00631917
Chst2	ENSMUSG00000033350	0.333265	0.00631917
Snrpd3	ENSMUSG00000020180	0.319187	0.00633537
Cmpk1	ENSMUSG00000028719	0.334188	0.00671604
Spred1	ENSMUSG00000027351	0.355165	0.00675697
Col1a2	ENSMUSG00000029661	0.310355	0.00675697
Kcnb1	ENSMUSG00000050556	0.251765	0.00679292
Add3	ENSMUSG00000025026	0.233637	0.00681919
Swap70	ENSMUSG00000031015	0.223267	0.00727681
Bcl2l2	ENSMUSG00000089682	0.34655	0.00729173
Nup133	ENSMUSG00000039509	0.203702	0.00752225
Celf2	ENSMUSG00000002107	0.23539	0.0075824
Snx11	ENSMUSG00000020876	0.203542	0.00773239
Nek9	ENSMUSG00000034290	0.286963	0.00784964
Seh1l	ENSMUSG00000079614	0.260351	0.00787319
Arhgef3	ENSMUSG00000021895	0.165629	0.00809685
Tmem55a	ENSMUSG00000028221	0.230589	0.00826685
Senp1	ENSMUSG00000033075	0.192088	0.00844104
Ppcdc	ENSMUSG00000063849	0.243762	0.00845865
Ubqln1	ENSMUSG00000005312	0.263491	0.00846541
Nupl1	ENSMUSG00000063895	0.233283	0.00848014
Ogfrl1	ENSMUSG00000026158	0.275588	0.00848247
Camkk2	ENSMUSG00000029471	0.164381	0.00854531
Tada1	ENSMUSG00000026563	0.149375	0.00854531
Elmo1	ENSMUSG00000041112	0.259669	0.00856461
Polr3d	ENSMUSG00000000776	0.233292	0.00866128
Cald1	ENSMUSG00000029761	0.216689	0.00880158
Kri1	ENSMUSG00000035047	0.237445	0.00898176
Hipk2	ENSMUSG00000061436	0.31685	0.0090398
Plxdc1	ENSMUSG00000017417	0.2861	0.00905795
Purg	ENSMUSG00000049184	0.202698	0.00905795
Rbbp6	ENSMUSG00000030779	0.154354	0.00915712
Leng1	ENSMUSG00000078813	0.405696	0.00915712
Arntl	ENSMUSG00000055116	0.164437	0.00915712
Hnrnpd	ENSMUSG00000000568	0.162499	0.00915712
Lmna	ENSMUSG00000028063	0.278267	0.0091796
Ankmy2	ENSMUSG00000036188	0.288592	0.00918721
Med12	ENSMUSG00000079487	0.292094	0.00924284
Fbn1	ENSMUSG00000027204	0.249338	0.00930335
Pdcd6ip	ENSMUSG00000032504	0.235802	0.00947895
Slc1a3	ENSMUSG00000005360	0.287539	0.00958004
Ryk	ENSMUSG00000032547	0.161119	0.00972578
Pja1	ENSMUSG00000034403	0.236421	0.00975682
Rnf11	ENSMUSG00000028557	0.233157	0.00975682
Nrp2	ENSMUSG00000025969	0.352221	0.00975682
Zmynd8	ENSMUSG00000039671	0.206792	0.00984098
Arhgap17	ENSMUSG00000030766	0.142455	0.0100571
Apbb2	ENSMUSG00000029207	0.261546	0.0103664
Ipo8	ENSMUSG00000040029	0.227831	0.0104279
Gpr125	ENSMUSG00000029090	0.151652	0.0104756
Sept8	ENSMUSG00000018398	0.228776	0.0104834
Eif4g3	ENSMUSG00000028760	0.180599	0.0105716
Fbxo33	ENSMUSG00000035329	0.130706	0.0106024
Slc39a14	ENSMUSG00000022094	0.21789	0.0108717
Elk4	ENSMUSG00000026436	0.197651	0.0113807
Zbtb44	ENSMUSG00000047412	0.145665	0.0114149
Itpr2	ENSMUSG00000030287	0.165841	0.0114228
Ppp3cb	ENSMUSG00000021816	0.154625	0.0119626
Helz	ENSMUSG00000020721	0.272282	0.0119626
Nfkb1	ENSMUSG00000028163	0.165943	0.0119911
Cacna1d	ENSMUSG00000015968	0.17614	0.0122134
Kbtbd7	ENSMUSG00000043881	0.168867	0.0124089
Larp1	ENSMUSG00000037331	0.200039	0.0124889
Gpd2	ENSMUSG00000026827	0.260344	0.0128062
Gtf3c2	ENSMUSG00000029144	0.170874	0.0128636
Myo1e	ENSMUSG00000032220	0.246784	0.0128825
Pbx1	ENSMUSG00000052534	0.235075	0.0129496
Chn2	ENSMUSG00000004633	0.255809	0.0129496
Dpp8	ENSMUSG00000032393	0.24478	0.0129496
Lysmd2	ENSMUSG00000032184	0.246337	0.0129496
Pgrmc2	ENSMUSG00000049940	0.192282	0.0130237
Xpot	ENSMUSG00000034667	0.103912	0.013232
Tmed8	ENSMUSG00000034111	0.292835	0.0133015
Nolc1	ENSMUSG00000015176	0.217155	0.0133153
Tmem57	ENSMUSG00000028826	0.208063	0.0134848
Hmg20a	ENSMUSG00000032329	0.268553	0.0134848
Uba6	ENSMUSG00000035898	0.206737	0.0135388
Dcaf7	ENSMUSG00000049354	0.263518	0.0136455
Sept11	ENSMUSG00000058013	0.224498	0.0137502
Psmd11	ENSMUSG00000017428	0.127133	0.0140221
Stox2	ENSMUSG00000038143	0.334031	0.0141101
Tcf7l2	ENSMUSG00000024985	0.162149	0.0141531
Gapvd1	ENSMUSG00000026867	0.140253	0.0141769
Brd8	ENSMUSG00000003778	0.283919	0.0141876
Slc38a2	ENSMUSG00000022462	0.345683	0.0143227
Atat1	ENSMUSG00000024426	0.271109	0.0143883
Zfp91	ENSMUSG00000024695	0.306704	0.0143919
Polr3f	ENSMUSG00000027427	0.171377	0.0149167
Sgip1	ENSMUSG00000028524	0.249931	0.0150444
Pitpnc1	ENSMUSG00000040430	0.348844	0.0150444
Urgcp	ENSMUSG00000049680	0.132138	0.0150444
Smap1	ENSMUSG00000026155	0.174782	0.0151759
Cdyl2	ENSMUSG00000031758	0.228414	0.0152327
Parp14	ENSMUSG00000034422	0.329363	0.0152352
Ndfip2	ENSMUSG00000053253	0.141042	0.0154052
Ubap2l	ENSMUSG00000042520	0.267557	0.0154559
Sox4	ENSMUSG00000076431	0.170723	0.0155122
Uhmk1	ENSMUSG00000026667	0.196759	0.0155847
Gna13	ENSMUSG00000020611	0.199124	0.0155892
Palld	ENSMUSG00000058056	0.176791	0.0156227
S100pbp	ENSMUSG00000040928	0.164003	0.0156227
Dpy19l1	ENSMUSG00000043067	0.178956	0.0156227
Trmt61a	ENSMUSG00000060950	0.367894	0.015714
Fermt3	ENSMUSG00000024965	0.302258	0.0157352
Znrf2	ENSMUSG00000058446	0.197101	0.0161918
Atp8b2	ENSMUSG00000060671	0.147324	0.016193
Mtss1	ENSMUSG00000022353	0.117382	0.0163713
Wdr37	ENSMUSG00000021147	0.190063	0.0164917
Lphn2	ENSMUSG00000028184	0.160983	0.0165239
Ppp2r5c	ENSMUSG00000017843	0.205216	0.0167884
Sipa1l1	ENSMUSG00000042700	0.19707	0.0168246
Phactr4	ENSMUSG00000066043	0.195547	0.0171452
Agpat5	ENSMUSG00000031467	0.175723	0.0171753
Spred2	ENSMUSG00000045671	0.175811	0.0172966
Atp2c1	ENSMUSG00000032570	0.305192	0.0172966
Atxn1	ENSMUSG00000046876	0.427816	0.0172966
Dusp3	ENSMUSG00000003518	0.133069	0.0172966
Hip1	ENSMUSG00000039959	0.170123	0.0175531
Scarf2	ENSMUSG00000012017	0.211433	0.0178519
Pard3	ENSMUSG00000025812	0.254284	0.0180304
Kirrel	ENSMUSG00000041734	0.309478	0.0180304
Usp42	ENSMUSG00000051306	0.273421	0.0180304
Brd1	ENSMUSG00000022387	0.151945	0.0180579
Etv6	ENSMUSG00000030199	0.114945	0.0180606
Ankrd44	ENSMUSG00000052331	0.240115	0.0180606
Evl	ENSMUSG00000021262	0.221337	0.0180699
Rab6b	ENSMUSG00000032549	0.245252	0.0180699
Aak1	ENSMUSG00000057230	0.224321	0.0182545
Crebl2	ENSMUSG00000032652	0.326569	0.0186617
Nsd1	ENSMUSG00000021488	0.184862	0.0187016
Crebbp	ENSMUSG00000022521	0.56666	0.0188928
Bcl11b	ENSMUSG00000048251	0.260957	0.0189726
Cyhr1	ENSMUSG00000053929	0.155345	0.019037
Kdm2a	ENSMUSG00000054611	0.187668	0.019037
Ankrd40	ENSMUSG00000020864	0.160462	0.019037
Cdk6	ENSMUSG00000040274	0.158027	0.0190577
Ddi2	ENSMUSG00000078515	0.212925	0.0192626
Mrps5	ENSMUSG00000027374	0.25668	0.0192726
Zmiz1	ENSMUSG00000007817	0.155785	0.0193342
Akt3	ENSMUSG00000019699	0.196337	0.0194848
Ado	ENSMUSG00000057134	0.223256	0.0195199
Cep68	ENSMUSG00000044066	0.192544	0.0195471
Sec22c	ENSMUSG00000061536	0.13729	0.0198027
Eif4ebp2	ENSMUSG00000020091	0.28542	0.0198115
Asap2	ENSMUSG00000052632	0.290604	0.0199037
Lonrf3	ENSMUSG00000016239	0.238481	0.0199957
Ipmk	ENSMUSG00000060733	0.164335	0.020003
Slc10a7	ENSMUSG00000031684	0.263286	0.0200853
Klf13	ENSMUSG00000052040	0.156516	0.0200853
Crtc3	ENSMUSG00000030527	0.15529	0.0200897
Sdc3	ENSMUSG00000025743	0.176003	0.0201969
Pag1	ENSMUSG00000027508	0.209651	0.0202978
Slc2a3	ENSMUSG00000003153	0.180622	0.0206134
Ern1	ENSMUSG00000020715	0.161509	0.020771
Pcdh19	ENSMUSG00000051323	0.164	0.0208061
Tmem41b	ENSMUSG00000047554	0.0915479	0.0209231
Ptpdc1	ENSMUSG00000038042	0.199738	0.0211371
Dlst	ENSMUSG00000004789	0.129871	0.0212902
Atp2a2	ENSMUSG00000029467	0.267491	0.0213757
Frs2	ENSMUSG00000020170	0.247001	0.021455
Heatr1	ENSMUSG00000050244	0.107579	0.0215016
Lrch1	ENSMUSG00000068015	0.11988	0.0215686
Itgb1	ENSMUSG00000025809	0.183212	0.0216093
Taf15	ENSMUSG00000020680	0.151543	0.0217576
Pex6	ENSMUSG00000002763	0.262023	0.0217634
Taok2	ENSMUSG00000059981	0.300629	0.0217718
Fbxw11	ENSMUSG00000020271	0.206632	0.0219905
Zmynd15	ENSMUSG00000040829	0.281941	0.0221771
Mecp2	ENSMUSG00000031393	0.194763	0.0221961
Parvb	ENSMUSG00000022438	0.249348	0.0223793
Wipi1	ENSMUSG00000041895	0.108933	0.0224723
Irak1	ENSMUSG00000031392	0.127089	0.0227436
Gnl3l	ENSMUSG00000025266	0.246166	0.0229845
Ppp6r3	ENSMUSG00000024908	0.274517	0.0233715
Lats2	ENSMUSG00000021959	0.22272	0.0237487
Ipo9	ENSMUSG00000041879	0.248337	0.0238028
Atxn7l1	ENSMUSG00000020564	0.105196	0.0238031
Tram2	ENSMUSG00000041779	0.258652	0.0238253
Ppard	ENSMUSG00000002250	0.234962	0.0241573
Heatr5b	ENSMUSG00000039414	0.211935	0.0242224
Mon2	ENSMUSG00000034602	0.221634	0.0242982
Runx3	ENSMUSG00000070691	0.357167	0.0245006
Tmcc1	ENSMUSG00000030126	0.25783	0.0245197
Kcna2	ENSMUSG00000040724	0.111579	0.0248805
Araf	ENSMUSG00000001127	0.182678	0.0249515
Letmd1	ENSMUSG00000037353	0.17036	0.0249973
Calu	ENSMUSG00000029767	0.160292	0.0252242
Cbfa2t2	ENSMUSG00000038533	0.229119	0.0252242
Ctr9	ENSMUSG00000005609	0.104963	0.0255251
Nav2	ENSMUSG00000052512	0.248487	0.025679
Socs2	ENSMUSG00000020027	0.205977	0.0258231
Ipo7	ENSMUSG00000066232	0.217063	0.0258231
Fip1l1	ENSMUSG00000029227	0.149854	0.02588
Atp1a2	ENSMUSG00000007097	0.364467	0.0259778
Tbc1d5	ENSMUSG00000023923	0.174539	0.0259778
Nasp	ENSMUSG00000028693	0.160417	0.0262488
Appbp2	ENSMUSG00000018481	0.149943	0.0263401
Ddhd1	ENSMUSG00000037697	0.103396	0.0265898
Tmem100	ENSMUSG00000069763	0.132387	0.0269129
Skiv2l2	ENSMUSG00000016018	0.132178	0.0269586
Ncoa3	ENSMUSG00000027678	0.216324	0.0271453
Tbc1d24	ENSMUSG00000036473	0.321476	0.0272037
Ankrd10	ENSMUSG00000031508	0.33193	0.0274887
Ebf1	ENSMUSG00000057098	0.107205	0.0275569
Tnk2	ENSMUSG00000022791	0.180316	0.027588
Fscn1	ENSMUSG00000029581	0.197134	0.0277574
Ralbp1	ENSMUSG00000024096	0.192971	0.0280238
Sart1	ENSMUSG00000039148	0.152416	0.0282097
Med1	ENSMUSG00000018160	0.351397	0.028278
Runx1t1	ENSMUSG00000006586	0.132102	0.0284248
Nes	ENSMUSG00000004891	0.278117	0.0285635
Ezh1	ENSMUSG00000006920	0.153552	0.0285793
Exd2	ENSMUSG00000032705	0.23171	0.0285933
Notch4	ENSMUSG00000015468	0.102222	0.0287242
Mfn1	ENSMUSG00000027668	0.151867	0.0293914
Tbx6	ENSMUSG00000030699	0.217082	0.0294156
Slc12a6	ENSMUSG00000027130	0.12258	0.0294635
Epas1	ENSMUSG00000024140	0.188685	0.0295639
Slco2a1	ENSMUSG00000032548	0.189247	0.0297545
Angptl2	ENSMUSG00000004105	0.246345	0.0298796
L1cam	ENSMUSG00000031391	0.174669	0.0299404
Jdp2	ENSMUSG00000034271	0.191662	0.0299404
Sf3a2	ENSMUSG00000020211	0.236404	0.0300504
Rgl2	ENSMUSG00000041354	0.119007	0.0300504
Nr4a2	ENSMUSG00000026826	0.139546	0.0301664
Plxnc1	ENSMUSG00000074785	0.23243	0.0303904
Meis1	ENSMUSG00000020160	0.198861	0.0303904
Ptpn9	ENSMUSG00000032290	0.249043	0.0304863
Dnm2	ENSMUSG00000033335	0.121174	0.0306302
Ptpn11	ENSMUSG00000043733	0.168778	0.030923
Spon1	ENSMUSG00000038156	0.129691	0.0310461
E2f4	ENSMUSG00000014859	0.135335	0.0313887
Med23	ENSMUSG00000019984	0.214678	0.0322386
Cox15	ENSMUSG00000040018	0.118945	0.0323009
Clint1	ENSMUSG00000006169	0.220379	0.0323009
Rbm5	ENSMUSG00000032580	0.183382	0.0323072
Xpr1	ENSMUSG00000026469	0.118845	0.0324179
Itsn1	ENSMUSG00000022957	0.142106	0.0327262
Mtmr10	ENSMUSG00000030522	0.131611	0.0327262
Phactr2	ENSMUSG00000062866	0.174893	0.0329578
Akna	ENSMUSG00000039158	0.350943	0.0329578
Rtp3	ENSMUSG00000066319	0.117884	0.0329578
Ap1s2	ENSMUSG00000031367	0.416624	0.0331004
Tanc1	ENSMUSG00000035168	0.121331	0.0331393
Cpne3	ENSMUSG00000028228	0.218051	0.033146
Synpo2	ENSMUSG00000050315	0.166077	0.0332467
Cdk13	ENSMUSG00000041297	0.417439	0.0333219
Sema6d	ENSMUSG00000027200	0.182998	0.0335734
Rprd2	ENSMUSG00000028106	0.190232	0.0339081
Camta1	ENSMUSG00000014592	0.219659	0.0339905
Deptor	ENSMUSG00000022419	0.18917	0.0340814
Idh2	ENSMUSG00000030541	0.203998	0.0342106
Slc38a9	ENSMUSG00000047789	0.165005	0.034306
Gtf2a1	ENSMUSG00000020962	0.124982	0.0344284
Gnb1	ENSMUSG00000029064	0.150504	0.0345022
Ablim1	ENSMUSG00000025085	0.206346	0.0345339
Lrch3	ENSMUSG00000022801	0.193957	0.0346158
Ehmt1	ENSMUSG00000036893	0.254842	0.0346275
Amot	ENSMUSG00000041688	0.182915	0.0346298
Pak2	ENSMUSG00000022781	0.134955	0.0346298
Smurf2	ENSMUSG00000018363	0.261132	0.0346298
Slc7a1	ENSMUSG00000041313	0.176794	0.0348829
Tmem44	ENSMUSG00000022537	0.143575	0.0349589
Ppp1r16b	ENSMUSG00000037754	0.238711	0.0350127
Smarcc1	ENSMUSG00000032481	0.129993	0.0351285
Ubp1	ENSMUSG00000009741	0.175369	0.0351285
Amotl1	ENSMUSG00000013076	0.252278	0.0351717
Fam193a	ENSMUSG00000037210	0.208198	0.0352839
Rbak	ENSMUSG00000061898	0.230379	0.0353222
Socs7	ENSMUSG00000038485	0.140309	0.0355209
Rbm33	ENSMUSG00000048271	0.16901	0.0356497
Abl2	ENSMUSG00000026596	0.284669	0.0357542
Notch2	ENSMUSG00000027878	0.245979	0.0359049
Fzd5	ENSMUSG00000045005	0.121213	0.0359939
Whsc1l1	ENSMUSG00000054823	0.171694	0.0359986
Nudt21	ENSMUSG00000031754	0.157261	0.0367151
Cramp1l	ENSMUSG00000038002	0.142227	0.036771
Etv3	ENSMUSG00000003382	0.156049	0.0370046
Fry	ENSMUSG00000056602	0.225121	0.0372279
Bend4	ENSMUSG00000092060	0.119225	0.0373899
Ocrl	ENSMUSG00000001173	0.1014	0.0375713
Nedd4l	ENSMUSG00000024589	0.252993	0.0376703
Rassf1	ENSMUSG00000010067	0.231634	0.0378209
Arhgap42	ENSMUSG00000050730	0.197181	0.0378209
Fam196a	ENSMUSG00000073805	0.14828	0.0378278
Mfsd11	ENSMUSG00000020818	0.0928257	0.0378745
Ankrd11	ENSMUSG00000035569	0.173078	0.0379991
Hivep3	ENSMUSG00000028634	0.117172	0.0380887
Chchd3	ENSMUSG00000053768	0.190559	0.0380887
Gfra2	ENSMUSG00000022103	0.123623	0.0381314
Tnrc6b	ENSMUSG00000047888	0.131563	0.0382579
Dnmt3a	ENSMUSG00000020661	0.248668	0.038486
Tars	ENSMUSG00000022241	0.182084	0.038486
Tm9sf2	ENSMUSG00000025544	0.17516	0.0386169
Aida	ENSMUSG00000042901	0.239364	0.0386222
Ammecr1l	ENSMUSG00000041915	0.174856	0.0389687
Jmy	ENSMUSG00000021690	0.132266	0.0389876
Cybrd1	ENSMUSG00000027015	0.256179	0.0389876
Atp6v0a1	ENSMUSG00000019302	0.175472	0.0389876
Glg1	ENSMUSG00000003316	0.168255	0.0389876

## Sheet: Lung Downregulation Cluster 5
Gene name	ID	(log2)FC	adj. p_value
Pnliprp1	ENSMUSG00000042179	-0.380364	2.2767e-07
Ldhc	ENSMUSG00000030851	-0.536891	2.13083e-06
Tnp1	ENSMUSG00000026182	-0.397143	2.13083e-06
Fuca2	ENSMUSG00000019810	-0.238767	2.3963e-05
Ccnd2	ENSMUSG00000000184	-0.282647	3.39335e-05
Traf4	ENSMUSG00000017386	-0.309283	0.00018145
Sfrp1	ENSMUSG00000031548	-0.659485	0.000221187
Afp	ENSMUSG00000054932	-0.680498	0.000254612
Srpk2	ENSMUSG00000062604	-0.250433	0.000298001
Trpv4	ENSMUSG00000014158	-0.506274	0.000916496
Dkkl1	ENSMUSG00000030792	-0.319837	0.00113564
Spata19	ENSMUSG00000031991	-0.150704	0.00138863
Ppp1r14d	ENSMUSG00000027317	-0.159135	0.00151966
Nrip3	ENSMUSG00000034825	-0.16537	0.00158701
Cdhr1	ENSMUSG00000021803	-0.165112	0.0018622
Pgf	ENSMUSG00000004791	-0.237146	0.00218482
Star	ENSMUSG00000031574	-0.141449	0.0024361
Cadm3	ENSMUSG00000005338	-0.274893	0.00256793
Arpp21	ENSMUSG00000032503	-0.768476	0.00259598
Csnk2a1	ENSMUSG00000074698	-0.18753	0.00259598
Slc5a1	ENSMUSG00000011034	-0.164209	0.00278063
Klk11	ENSMUSG00000067616	-0.322603	0.003148
Ehf	ENSMUSG00000012350	-0.142572	0.00393405
Mybph	ENSMUSG00000042451	-0.340328	0.00401904
Mogat1	ENSMUSG00000012187	-0.212166	0.00404528
Fank1	ENSMUSG00000053111	-0.22021	0.00404682
Tex11	ENSMUSG00000009670	-0.181542	0.00429212
Kif9	ENSMUSG00000032489	-0.347638	0.00447913
Gpr84	ENSMUSG00000063234	-0.22702	0.004532
Ascl3	ENSMUSG00000035951	-0.2387	0.00459361
Arx	ENSMUSG00000035277	-0.169528	0.00477393
Nrg3	ENSMUSG00000041014	-0.185221	0.00477393
Sertad3	ENSMUSG00000055200	-0.149799	0.0048672
Ttll3	ENSMUSG00000030276	-0.465189	0.00505309
Trem2	ENSMUSG00000023992	-0.148631	0.0051632
Hnf1a	ENSMUSG00000029556	-0.401639	0.00518027
Syn3	ENSMUSG00000059602	-0.204476	0.00521203
Pcsk1	ENSMUSG00000021587	-0.271894	0.00533789
Insm1	ENSMUSG00000068154	-0.167194	0.00556755
Jph2	ENSMUSG00000017817	-0.142064	0.00556755
Txnrd1	ENSMUSG00000020250	-0.354214	0.00589461
Atp7b	ENSMUSG00000006567	-0.133342	0.00589461
Pip5k1b	ENSMUSG00000024867	-0.137427	0.00613645
Cbx5	ENSMUSG00000009575	-0.516976	0.00613689
Mmp19	ENSMUSG00000025355	-0.13115	0.00616893
Papss2	ENSMUSG00000024899	-0.161686	0.00624542
Pfkfb2	ENSMUSG00000026409	-0.181744	0.00631917
Ptgdr	ENSMUSG00000071489	-0.146164	0.00631917
Kcna2	ENSMUSG00000040724	-0.138522	0.0063487
Wnt8a	ENSMUSG00000012282	-0.214235	0.00637795
Cdc25c	ENSMUSG00000044201	-0.312358	0.00653218
Cacna1h	ENSMUSG00000024112	-0.379042	0.00698626
Mak	ENSMUSG00000021363	-0.199925	0.00701518
Bbx	ENSMUSG00000022641	-0.228716	0.00727681
Cntnap2	ENSMUSG00000039419	-0.204198	0.00728621
Defa3	ENSMUSG00000074440	-0.141197	0.00728902
Ncor1	ENSMUSG00000018501	-0.238429	0.00761757
Gdap1	ENSMUSG00000025777	-0.16483	0.00762387
Klhl10	ENSMUSG00000001558	-0.181938	0.00766778
Nell2	ENSMUSG00000022454	-0.159077	0.00769712
Chaf1b	ENSMUSG00000022945	-0.131184	0.00773168
Creb3l4	ENSMUSG00000027938	-0.377561	0.007799
Cgref1	ENSMUSG00000029161	-0.313783	0.00834784
Degs2	ENSMUSG00000021263	-0.137006	0.00839863
Brd4	ENSMUSG00000024002	-0.419604	0.00862708
Odf4	ENSMUSG00000032921	-0.13168	0.00880593
Itgbl1	ENSMUSG00000032925	-0.145665	0.00912135
Mbp	ENSMUSG00000041607	-0.481477	0.00917248
Dtna	ENSMUSG00000024302	-0.137355	0.00918721
Cpsf4l	ENSMUSG00000018727	-0.125227	0.00942386
Srxn1	ENSMUSG00000032802	-0.106893	0.00942386
Tmem116	ENSMUSG00000029452	-0.277382	0.00942386
Ddx27	ENSMUSG00000017999	-0.124952	0.0095561
Cdk12	ENSMUSG00000003119	-0.103609	0.00958004
Cflar	ENSMUSG00000026031	-0.145383	0.00982145
Best2	ENSMUSG00000052819	-0.325559	0.0101054
Hmx2	ENSMUSG00000050100	-0.144863	0.0101302
Fbxw9	ENSMUSG00000008167	-0.574149	0.0102254
Kcnip2	ENSMUSG00000025221	-0.300483	0.0103664
Cabp4	ENSMUSG00000024842	-0.144768	0.0104756
Smg6	ENSMUSG00000038290	-0.12183	0.0104834
Hkdc1	ENSMUSG00000020080	-0.14105	0.0105716
Xpr1	ENSMUSG00000026469	-0.161625	0.0106906
Hnrnpab	ENSMUSG00000020358	-0.175539	0.0107705
Cacng5	ENSMUSG00000040373	-0.179684	0.0109265
Camk1d	ENSMUSG00000039145	-0.177755	0.0111486
Iffo2	ENSMUSG00000041025	-0.197342	0.0114896
Rnasel	ENSMUSG00000066800	-0.16526	0.0115499
Kctd14	ENSMUSG00000051727	-0.262461	0.0118565
Wasl	ENSMUSG00000029684	-0.125548	0.0118852
Clip4	ENSMUSG00000024059	-0.252853	0.0119911
Pard3b	ENSMUSG00000052062	-0.19251	0.0119911
Muc4	ENSMUSG00000079620	-0.113729	0.0122756
Csf2	ENSMUSG00000018916	-0.301858	0.0122838
Six3	ENSMUSG00000038805	-0.129531	0.0123474
Wfikkn1	ENSMUSG00000071192	-0.155264	0.0124853
Zyg11a	ENSMUSG00000034645	-0.167542	0.0124853
Uqcrq	ENSMUSG00000044894	-0.403922	0.0128533
Ccdc69	ENSMUSG00000049588	-0.112857	0.0130797
Mfsd2a	ENSMUSG00000028655	-0.1818	0.0130797
Abhd13	ENSMUSG00000040396	-0.159296	0.0131874
Rcor3	ENSMUSG00000037395	-0.125075	0.013232
Zg16	ENSMUSG00000049350	-0.122295	0.0132915
Dzip1	ENSMUSG00000042156	-0.257215	0.0133315
Steap2	ENSMUSG00000015653	-0.265726	0.0134848
Hsf2bp	ENSMUSG00000002076	-0.131862	0.0137139
Bcas1	ENSMUSG00000013523	-0.141218	0.01384
Psapl1	ENSMUSG00000043430	-0.217896	0.0142787
Fam83g	ENSMUSG00000042377	-0.119468	0.0143227
Ube2i	ENSMUSG00000015120	-0.124158	0.0143416
Cd164l2	ENSMUSG00000028865	-0.262605	0.0144914
Katnal2	ENSMUSG00000025420	-0.222204	0.0146463
Spata24	ENSMUSG00000024352	-0.233309	0.0150444
Iqcf1	ENSMUSG00000066383	-0.220667	0.0150444
Lrrc57	ENSMUSG00000027286	-0.180934	0.0150444
Kbtbd11	ENSMUSG00000055675	-0.179525	0.0151176
Odam	ENSMUSG00000009580	-0.103428	0.0151506
Sec24c	ENSMUSG00000039367	-0.114233	0.0151759
Dym	ENSMUSG00000035765	-0.144733	0.0154559
Ccdc30	ENSMUSG00000028637	-0.0864804	0.0155847
Rab36	ENSMUSG00000020175	-0.120734	0.0156455
Rragd	ENSMUSG00000028278	-0.260818	0.0156734
Efna3	ENSMUSG00000028039	-0.150198	0.015714
St6galnac1	ENSMUSG00000009588	-0.140275	0.0157352
Pop5	ENSMUSG00000060152	-0.189823	0.0157557
Ralgps1	ENSMUSG00000038831	-0.190528	0.0157786
Ccdc7	ENSMUSG00000025808	-0.0996508	0.0161853
Ccdc151	ENSMUSG00000039632	-0.156528	0.0161918
Ipo5	ENSMUSG00000030662	-0.162322	0.0164917
Artn	ENSMUSG00000028539	-0.127626	0.0168927
Ccdc83	ENSMUSG00000030617	-0.116846	0.0170181
Lipe	ENSMUSG00000003123	-0.10783	0.0171763
Nol9	ENSMUSG00000028948	-0.256471	0.0172966
Gbf1	ENSMUSG00000025224	-0.154207	0.0173811
Ccnc	ENSMUSG00000028252	-0.0969138	0.0174605
Mif	ENSMUSG00000033307	-0.132261	0.0174669
Myeov2	ENSMUSG00000073616	-0.127756	0.0176
Hoxd8	ENSMUSG00000027102	-0.112253	0.0180309
Spag5	ENSMUSG00000002055	-0.135811	0.0182703
Lrrc24	ENSMUSG00000033707	-0.105906	0.0182703
Arnt2	ENSMUSG00000015709	-0.10981	0.0183344
Adora2b	ENSMUSG00000018500	-0.107463	0.0187659
Fcgr2b	ENSMUSG00000026656	-0.12773	0.0192626
Ptprn2	ENSMUSG00000056553	-0.10089	0.0192769
Ccdc74a	ENSMUSG00000041617	-0.111053	0.0194501
Zbtb7c	ENSMUSG00000044646	-0.325504	0.0195199
Wnk1	ENSMUSG00000045962	-0.0944579	0.0199037
Wee2	ENSMUSG00000037159	-0.12808	0.0199333
Crebbp	ENSMUSG00000022521	-0.0998633	0.0200853
Ep400	ENSMUSG00000029505	-0.141749	0.0201233
Gpc6	ENSMUSG00000058571	-0.0982262	0.0204348
Trpm1	ENSMUSG00000030523	-0.36397	0.0204707
Il4i1	ENSMUSG00000074141	-0.323207	0.0204707
Ankrd11	ENSMUSG00000035569	-0.12875	0.0205191
Fam71e1	ENSMUSG00000051113	-0.118705	0.0205238
Hinfp	ENSMUSG00000032119	-0.116307	0.0205835
Cpeb3	ENSMUSG00000039652	-0.281339	0.0205951
Ctxn3	ENSMUSG00000069372	-0.179505	0.0206019
Mphosph9	ENSMUSG00000038126	-0.117587	0.0206019
Trio	ENSMUSG00000022263	-0.115833	0.0206079
Fbxw2	ENSMUSG00000035949	-0.142424	0.0206134
Ak4	ENSMUSG00000028527	-0.103177	0.0207727
B3gntl1	ENSMUSG00000046605	-0.109409	0.0207727
Arhgap32	ENSMUSG00000041444	-0.212807	0.0207727
Sh2d5	ENSMUSG00000045349	-0.134151	0.0214273
Eef2k	ENSMUSG00000035064	-0.189512	0.0215744
Slc30a10	ENSMUSG00000026614	-0.12146	0.0216093
Cyp11a1	ENSMUSG00000032323	-0.110684	0.0216093
Lemd1	ENSMUSG00000079330	-0.126852	0.0216829
Fam154b	ENSMUSG00000038570	-0.121645	0.0217634
Slc5a3	ENSMUSG00000089774	-0.11527	0.0220043
Cpne7	ENSMUSG00000034796	-0.122332	0.0220991
Tnnt2	ENSMUSG00000026414	-0.0883158	0.0221961
Cmah	ENSMUSG00000016756	-0.162903	0.0224648
Ccdc28a	ENSMUSG00000059554	-0.105742	0.0224723
Coq10a	ENSMUSG00000039914	-0.241993	0.0224723
Kdm6a	ENSMUSG00000037369	-0.116925	0.0224723
Gadl1	ENSMUSG00000056880	-0.113676	0.0229457
Zdhhc6	ENSMUSG00000024982	-0.141931	0.0233257
Aak1	ENSMUSG00000057230	-0.117359	0.0234202
Aqp6	ENSMUSG00000043144	-0.110217	0.0235506
Armc9	ENSMUSG00000062590	-0.0961429	0.0238028
Ift81	ENSMUSG00000029469	-0.11288	0.0238632
Nrxn1	ENSMUSG00000024109	-0.0915188	0.0238632
Mapre2	ENSMUSG00000024277	-0.169569	0.0238632
Cdc40	ENSMUSG00000038446	-0.126033	0.0240756
Rufy3	ENSMUSG00000029291	-0.121008	0.0242224
Rhoh	ENSMUSG00000029204	-0.116567	0.0243053
Hps1	ENSMUSG00000025188	-0.625614	0.0243574
Adh5	ENSMUSG00000028138	-0.144424	0.0245353
Rnf13	ENSMUSG00000036503	-0.0893883	0.0247221
Nrm	ENSMUSG00000059791	-0.0994171	0.0248888
Trip11	ENSMUSG00000021188	-0.118165	0.0254463
Herc2	ENSMUSG00000030451	-0.100127	0.025679
Mybpc1	ENSMUSG00000020061	-0.112885	0.02588
Akap6	ENSMUSG00000061603	-0.0912113	0.0259161
Pdpr	ENSMUSG00000033624	-0.09749	0.0262927
Gpr107	ENSMUSG00000000194	-0.0789042	0.0263571
Sh3rf1	ENSMUSG00000031642	-0.148477	0.0263973
Akap13	ENSMUSG00000066406	-0.101811	0.0264778
Ptprd	ENSMUSG00000028399	-0.0968829	0.0266187
Kcnh3	ENSMUSG00000037579	-0.129926	0.0267423
Fndc7	ENSMUSG00000045326	-0.105162	0.0268254
Mtss1	ENSMUSG00000022353	-0.154224	0.0269129
Atg7	ENSMUSG00000030314	-0.250927	0.0269796
Nlrc3	ENSMUSG00000049871	-0.25088	0.0271007
Atp5g2	ENSMUSG00000066724	-0.13366	0.027408
Prss44	ENSMUSG00000032493	-0.0906129	0.0274397
Acad10	ENSMUSG00000029456	-0.1084	0.0274397
Thbs2	ENSMUSG00000023885	-0.0859425	0.027458
Uchl1	ENSMUSG00000029223	-0.170046	0.0276181
Ggt1	ENSMUSG00000006345	-0.111348	0.0277465
Nphp1	ENSMUSG00000027378	-0.0864404	0.0279519
Upk3a	ENSMUSG00000022435	-0.109782	0.0282724
Arih2	ENSMUSG00000064145	-0.114472	0.0282724
Hsd17b1	ENSMUSG00000019301	-0.106481	0.0284248
Rab3c	ENSMUSG00000021700	-0.118469	0.0288026
Dsg2	ENSMUSG00000044393	-0.114123	0.0288723
Lrrc18	ENSMUSG00000041673	-0.102589	0.0289937
Cd70	ENSMUSG00000019489	-0.0963333	0.0296381
S100a5	ENSMUSG00000001023	-0.113248	0.0296456
Cx3cr1	ENSMUSG00000052336	-0.0960567	0.0297545
Grin1	ENSMUSG00000026959	-0.118317	0.0299404
Npas3	ENSMUSG00000021010	-0.119799	0.0300215
Arr3	ENSMUSG00000060890	-0.118834	0.0300356
Sstr3	ENSMUSG00000044933	-0.328835	0.0302244
Tagln3	ENSMUSG00000022658	-0.14186	0.0303163
Ang	ENSMUSG00000072115	-0.187782	0.0303379
Rims2	ENSMUSG00000037386	-0.130622	0.0303379
Rhpn1	ENSMUSG00000022580	-0.0986667	0.0303904
Ntf3	ENSMUSG00000049107	-0.29294	0.0303992
Cnnm2	ENSMUSG00000064105	-0.135768	0.0305234
Tom1l1	ENSMUSG00000020541	-0.123074	0.0306427
Dusp18	ENSMUSG00000047205	-0.0899092	0.0306574
Angptl7	ENSMUSG00000028989	-0.185494	0.0310008
Ccdc65	ENSMUSG00000003354	-0.127847	0.0312645
Foxk1	ENSMUSG00000056493	-0.140984	0.0314619
Pvrl4	ENSMUSG00000006411	-0.0961163	0.0314619
Crtc3	ENSMUSG00000030527	-0.106477	0.0315075
Mx1	ENSMUSG00000000386	-0.107454	0.0317954
Lmna	ENSMUSG00000028063	-0.0990233	0.0320335
Celf4	ENSMUSG00000024268	-0.11869	0.0320821
Brd8	ENSMUSG00000003778	-0.123105	0.0320821
Tnfrsf14	ENSMUSG00000042333	-0.108079	0.0320888
Myh1	ENSMUSG00000056328	-0.116589	0.0320959
Usp9y	ENSMUSG00000069044	-0.107106	0.0323072
Crtac1	ENSMUSG00000042401	-0.126171	0.0323678
Gapvd1	ENSMUSG00000026867	-0.0949879	0.0327602
Calr3	ENSMUSG00000019732	-0.127526	0.0329453
Col24a1	ENSMUSG00000028197	-0.150154	0.0331393
Pebp4	ENSMUSG00000022085	-0.0960196	0.0332467
Ttll10	ENSMUSG00000029074	-0.0983179	0.0336053
Them5	ENSMUSG00000028148	-0.178897	0.0336707
Spc25	ENSMUSG00000005233	-0.111037	0.0337166
Ly6k	ENSMUSG00000044678	-0.10527	0.0338484
Htatip2	ENSMUSG00000039745	-0.103548	0.0339081
Nfe2l3	ENSMUSG00000029832	-0.123331	0.0340814
Slc44a1	ENSMUSG00000028412	-0.108935	0.0341507
Atcay	ENSMUSG00000034958	-0.100254	0.0343224
Tmem62	ENSMUSG00000054484	-0.109558	0.0346013
Tspan8	ENSMUSG00000034127	-0.112213	0.0346298
Slc2a12	ENSMUSG00000037490	-0.109117	0.0346298
Slco4a1	ENSMUSG00000038963	-0.114595	0.0346298
Fut4	ENSMUSG00000049307	-0.106508	0.0346842
Cables1	ENSMUSG00000040957	-0.0916979	0.0346868
Far2	ENSMUSG00000030303	-0.110785	0.0347885
Rab6b	ENSMUSG00000032549	-0.104232	0.0349348
Gas2l3	ENSMUSG00000074802	-0.130073	0.0350926
Hes5	ENSMUSG00000048001	-0.182311	0.0351038
Klf13	ENSMUSG00000052040	-0.160222	0.0351038
Prpf38b	ENSMUSG00000027881	-0.160722	0.0353515
Slc35f3	ENSMUSG00000057060	-0.0926546	0.0355004
Fsd2	ENSMUSG00000038663	-0.0830546	0.0359612
Fry	ENSMUSG00000056602	-0.237534	0.0361738
Ilf3	ENSMUSG00000032178	-0.0960613	0.0366982
Tox2	ENSMUSG00000074607	-0.174762	0.0367151
Prune	ENSMUSG00000015711	-0.0985083	0.0367914
Ext1	ENSMUSG00000061731	-0.0800454	0.0369505
Per3	ENSMUSG00000028957	-0.0977662	0.0372835
Med6	ENSMUSG00000002679	-0.189854	0.0375713
Myh4	ENSMUSG00000057003	-0.0783025	0.0378067
Asxl1	ENSMUSG00000042548	-0.120567	0.0378209
Slc6a17	ENSMUSG00000027894	-0.109608	0.0378209
Nos1	ENSMUSG00000029361	-0.102538	0.0378426
B3galt5	ENSMUSG00000074892	-0.234927	0.0378745
Tada1	ENSMUSG00000026563	-0.135234	0.0378745
Scel	ENSMUSG00000022123	-0.101236	0.0378745
Gas6	ENSMUSG00000031451	-0.120856	0.0378745
Acer3	ENSMUSG00000030760	-0.100125	0.0378745
Iqgap2	ENSMUSG00000021676	-0.110349	0.0379152
Wfdc3	ENSMUSG00000076434	-0.125279	0.0380887
Smek1	ENSMUSG00000041846	-0.12635	0.0380887
Igsf11	ENSMUSG00000022790	-0.0816746	0.0385081
Cacna1b	ENSMUSG00000004113	-0.230908	0.0385689

## Sheet: Lung Upregulation Cluster 9
Gene name	ID	(log2)FC	adj. p_value
Ppm1a	ENSMUSG00000021096	0.413531	1.09051e-08
Armc1	ENSMUSG00000027599	0.462665	4.6696e-07
Ankrd17	ENSMUSG00000055204	0.400953	5.13327e-07
Gbf1	ENSMUSG00000025224	0.476701	2.81446e-06
Eif4g2	ENSMUSG00000005610	0.369365	6.12336e-06
Ghitm	ENSMUSG00000041028	0.293801	7.46519e-06
Vcam1	ENSMUSG00000027962	0.403534	1.42886e-05
Cct3	ENSMUSG00000001416	0.316705	1.70719e-05
Fuca2	ENSMUSG00000019810	0.388002	1.74152e-05
Ankrd10	ENSMUSG00000031508	0.389837	1.74531e-05
Ddx18	ENSMUSG00000001674	0.365032	1.83986e-05
Zfand5	ENSMUSG00000024750	0.396821	1.89461e-05
Ccnd2	ENSMUSG00000000184	0.327538	2.47721e-05
Rps6	ENSMUSG00000028495	0.373479	2.96061e-05
Nusap1	ENSMUSG00000027306	0.272993	7.2326e-05
Mllt11	ENSMUSG00000053192	0.200917	7.44418e-05
Cyfip1	ENSMUSG00000030447	0.222967	8.31604e-05
Ccni	ENSMUSG00000063015	0.242506	0.000109073
Vapa	ENSMUSG00000024091	0.36718	0.000121063
Emp1	ENSMUSG00000030208	0.334696	0.000143031
Mum1	ENSMUSG00000020156	0.207987	0.000144732
Creld1	ENSMUSG00000030284	0.305522	0.000150633
Siae	ENSMUSG00000001942	0.308247	0.000151088
Acss1	ENSMUSG00000027452	0.2119	0.00016683
Uap1	ENSMUSG00000026670	0.240712	0.000192588
Fkbp7	ENSMUSG00000002732	0.172362	0.000206916
Ing1	ENSMUSG00000045969	0.460388	0.00023242
Mbnl1	ENSMUSG00000027763	0.178326	0.000236736
Tlk2	ENSMUSG00000020694	0.238818	0.000244594
Stam2	ENSMUSG00000055371	0.218111	0.000251739
Foxo1	ENSMUSG00000044167	0.315573	0.000256471
Vps4b	ENSMUSG00000009907	0.258379	0.000265837
Rcn1	ENSMUSG00000005973	0.201395	0.000289283
Map3k12	ENSMUSG00000023050	0.237887	0.00029894
Cdc25a	ENSMUSG00000032477	0.231492	0.000308444
Nacc2	ENSMUSG00000026932	0.160155	0.000314803
Mycn	ENSMUSG00000037169	0.343613	0.000317403
Amacr	ENSMUSG00000022244	0.18423	0.000340615
Tmsb10	ENSMUSG00000079523	0.182989	0.000340903
Dmd	ENSMUSG00000045103	0.248483	0.000367034
Mast2	ENSMUSG00000003810	0.227157	0.000377757
Tuba4a	ENSMUSG00000026202	0.136287	0.000395149
Abhd5	ENSMUSG00000032540	0.137884	0.000448061
Ctnnbip1	ENSMUSG00000028988	0.298259	0.000454841
Thumpd3	ENSMUSG00000030264	0.218941	0.000479551
N4bp2l1	ENSMUSG00000041132	0.185023	0.0004895
Kpna4	ENSMUSG00000027782	0.270133	0.000575659
Itm2b	ENSMUSG00000022108	0.280989	0.000585392
Tiam1	ENSMUSG00000002489	0.261902	0.000614589
Psme3	ENSMUSG00000078652	0.223438	0.000634241
Nr2f1	ENSMUSG00000069171	0.346912	0.000655471
Loxl3	ENSMUSG00000000693	0.227702	0.000675933
Mtf1	ENSMUSG00000028890	0.390458	0.00069979
Recql	ENSMUSG00000030243	0.221916	0.000710095
Gng2	ENSMUSG00000043004	0.144326	0.00073682
Hspa9	ENSMUSG00000024359	0.177568	0.00075734
Kpna6	ENSMUSG00000003731	0.193539	0.000785429
Mpdz	ENSMUSG00000028402	0.242298	0.000803237
Rgs9	ENSMUSG00000020599	0.2005	0.000812378
Idua	ENSMUSG00000033540	0.258763	0.000858606
Rab3d	ENSMUSG00000019066	0.153049	0.000931027
Dio2	ENSMUSG00000007682	0.142882	0.000963632
Gpatch1	ENSMUSG00000063808	0.355312	0.00100132
Ophn1	ENSMUSG00000031214	0.165345	0.0010514
St8sia4	ENSMUSG00000040710	0.183801	0.0011003
Nat6	ENSMUSG00000079334	0.145037	0.00110819
Cyhr1	ENSMUSG00000053929	0.294353	0.0011348
Arhgap4	ENSMUSG00000031389	0.157981	0.0011451
Pitpnm2	ENSMUSG00000029406	0.246205	0.00126451
Cog4	ENSMUSG00000031753	0.217595	0.00127972
Gab2	ENSMUSG00000004508	0.284469	0.00129598
Atp6v1b2	ENSMUSG00000006273	0.209585	0.00131398
Arhgef17	ENSMUSG00000032875	0.199741	0.00132061
Creb3	ENSMUSG00000028466	0.200713	0.00133413
Anapc16	ENSMUSG00000020107	0.23642	0.00134227
Igbp1	ENSMUSG00000031221	0.193257	0.00134262
Etf1	ENSMUSG00000024360	1.31234	0.00135339
Mepce	ENSMUSG00000029726	0.244917	0.00137841
Cramp1l	ENSMUSG00000038002	0.134212	0.00140498
Bik	ENSMUSG00000016758	0.21987	0.00143786
Rptn	ENSMUSG00000041984	0.251304	0.00146596
Mtpn	ENSMUSG00000029840	0.137895	0.00146856
Cnnm3	ENSMUSG00000001138	0.204259	0.00146933
Nol7	ENSMUSG00000063200	0.218754	0.00147081
Jmy	ENSMUSG00000021690	0.283283	0.00153881
Il17ra	ENSMUSG00000002897	0.13026	0.0016533
Sgk3	ENSMUSG00000025915	0.216192	0.0016557
Enc1	ENSMUSG00000041773	0.235824	0.00168065
Rpgrip1	ENSMUSG00000057132	0.157708	0.00172843
Hoxa9	ENSMUSG00000038227	0.111208	0.00179552
Upk2	ENSMUSG00000041523	0.150957	0.00180837
Bace1	ENSMUSG00000032086	0.222722	0.00184397
Fgfr3	ENSMUSG00000054252	0.368545	0.00184445
Il1rap	ENSMUSG00000022514	0.214336	0.00186025
Eif2ak1	ENSMUSG00000029613	0.130666	0.00189772
Mrpl19	ENSMUSG00000030045	0.213107	0.0019007
Tgfa	ENSMUSG00000029999	0.17792	0.00193854
Nsf	ENSMUSG00000034187	0.169682	0.00200483
Ppt1	ENSMUSG00000028657	0.134271	0.00201755
Pde4b	ENSMUSG00000028525	0.173471	0.00201777
Bnip2	ENSMUSG00000011958	0.276583	0.00205306
Adamts5	ENSMUSG00000022894	0.30739	0.00208246
Cs	ENSMUSG00000005683	0.148324	0.0020879
Map4k4	ENSMUSG00000026074	0.240641	0.00214141
Smarce1	ENSMUSG00000037935	0.302059	0.00223421
Exoc4	ENSMUSG00000029763	0.107964	0.00224464
Dock2	ENSMUSG00000020143	0.153812	0.00226116
Fpr2	ENSMUSG00000052270	0.139805	0.00233461
Txndc17	ENSMUSG00000020803	0.198073	0.00236755
Col1a2	ENSMUSG00000029661	0.401715	0.0024804
Ide	ENSMUSG00000056999	0.255546	0.00248443
Nsa2	ENSMUSG00000060739	0.205907	0.00250292
Spred1	ENSMUSG00000027351	0.230345	0.00252738
Abi1	ENSMUSG00000058835	0.13117	0.00256827
Ncor1	ENSMUSG00000018501	0.216785	0.00258057
Plxnc1	ENSMUSG00000074785	0.208264	0.00259865
Erp44	ENSMUSG00000028343	0.255184	0.00266004
Ptprk	ENSMUSG00000019889	0.129079	0.00269096
Hyou1	ENSMUSG00000032115	0.227339	0.00273113
Tm9sf2	ENSMUSG00000025544	0.23395	0.00273841
Zdhhc6	ENSMUSG00000024982	0.139028	0.00273926
Lipt2	ENSMUSG00000030725	0.129775	0.0027638
Pole4	ENSMUSG00000030042	0.123411	0.00277536
Nfatc4	ENSMUSG00000023411	0.219793	0.00281614
Nol11	ENSMUSG00000018433	0.204529	0.00283983
Lmnb1	ENSMUSG00000024590	0.165317	0.00287208
Dlst	ENSMUSG00000004789	0.293289	0.0029737
Pak1ip1	ENSMUSG00000038683	0.259324	0.00304849
Celf2	ENSMUSG00000002107	0.238482	0.00318017
Acsl1	ENSMUSG00000018796	0.191709	0.00318017
Dhx16	ENSMUSG00000024422	0.191877	0.00319501
Aen	ENSMUSG00000030609	0.171463	0.00319501
Smap1	ENSMUSG00000026155	0.128138	0.00319501
Cdc26	ENSMUSG00000066149	0.230531	0.00323428
Abl1	ENSMUSG00000026842	0.289557	0.0032545
Arl6ip6	ENSMUSG00000026960	0.222893	0.00326553
Spc25	ENSMUSG00000005233	0.258441	0.00332692
Sept6	ENSMUSG00000050379	0.105285	0.00336702
Papola	ENSMUSG00000021111	0.129214	0.00338971
Dclk1	ENSMUSG00000027797	0.194981	0.00344882
Mocs2	ENSMUSG00000015536	0.196561	0.00348915
Senp1	ENSMUSG00000033075	0.267671	0.00348915
Ppcdc	ENSMUSG00000063849	0.1537	0.00348915
Mtap	ENSMUSG00000062937	0.284927	0.00355522
Gart	ENSMUSG00000022962	0.1603	0.00357321
Gprasp1	ENSMUSG00000043384	0.187316	0.00357321
Camkk2	ENSMUSG00000029471	0.125056	0.00358723
Elmo1	ENSMUSG00000041112	0.193539	0.00362254
Ccdc137	ENSMUSG00000049957	0.187807	0.00363679
Slc39a6	ENSMUSG00000024270	0.141354	0.00373123
Cald1	ENSMUSG00000029761	0.192261	0.00381019
Eps15l1	ENSMUSG00000006276	0.214313	0.00381019
Reep3	ENSMUSG00000019873	0.178741	0.0038111
Zscan22	ENSMUSG00000054715	0.139894	0.00382381
Rpp40	ENSMUSG00000021418	0.0825829	0.00383579
Mios	ENSMUSG00000042447	0.11927	0.00387076
Itpr2	ENSMUSG00000030287	0.231492	0.00389448
Arhgap24	ENSMUSG00000057315	0.158988	0.00390459
Sox10	ENSMUSG00000033006	0.0942854	0.00394051
Tprkb	ENSMUSG00000054226	0.093856	0.0039655
Tnrc6a	ENSMUSG00000052707	0.360296	0.00402115
Rbbp6	ENSMUSG00000030779	0.230506	0.00403824
Dnm2	ENSMUSG00000033335	0.236725	0.00405234
Hnrnpd	ENSMUSG00000000568	0.132401	0.00406385
Sgip1	ENSMUSG00000028524	0.174689	0.00407086
Pear1	ENSMUSG00000028073	0.147516	0.00412217
Zfp106	ENSMUSG00000027288	0.182818	0.00412723
Ptpra	ENSMUSG00000027303	0.22057	0.00415263
Polb	ENSMUSG00000031536	0.142225	0.00417961
Lck	ENSMUSG00000000409	0.137805	0.00418466
Bmpr1a	ENSMUSG00000021796	0.167988	0.00419633
Cinp	ENSMUSG00000021276	0.205814	0.00429615
Fbn1	ENSMUSG00000027204	0.18268	0.00433907
Sorl1	ENSMUSG00000049313	0.290817	0.00446043
Slc1a3	ENSMUSG00000005360	0.129349	0.00450411
Tmem144	ENSMUSG00000027956	0.218187	0.00452766
Ryk	ENSMUSG00000032547	0.171809	0.0045893
Celf1	ENSMUSG00000005506	0.254296	0.00461176
Rnf11	ENSMUSG00000028557	0.354174	0.00461176
Gfm2	ENSMUSG00000021666	0.138166	0.00463718
Fbxo22	ENSMUSG00000032309	0.245319	0.00464416
Zmynd8	ENSMUSG00000039671	0.160464	0.00465488
Tmeff1	ENSMUSG00000028347	0.202454	0.00467185
Sdha	ENSMUSG00000021577	0.165919	0.00474928
Wdr48	ENSMUSG00000032512	0.217432	0.00477748
Itpk1	ENSMUSG00000057963	0.181154	0.00480308
Fastkd2	ENSMUSG00000025962	0.278794	0.00482481
Ipo8	ENSMUSG00000040029	0.277775	0.00483778
Maml1	ENSMUSG00000050567	0.15509	0.00484193
Gpr125	ENSMUSG00000029090	0.073317	0.0048552
Metap1	ENSMUSG00000005813	0.186962	0.0049401
Eif4g3	ENSMUSG00000028760	0.263633	0.0049401
Pold3	ENSMUSG00000030726	0.205154	0.00495095
Ube3c	ENSMUSG00000039000	0.12364	0.00500135
Fndc3a	ENSMUSG00000033487	0.085087	0.00501842
Phf20	ENSMUSG00000038116	0.168468	0.00507431
Axin1	ENSMUSG00000024182	0.257955	0.00508464
Zfand3	ENSMUSG00000044477	0.203505	0.00511713
Grhl2	ENSMUSG00000022286	0.181087	0.00517108
Lace1	ENSMUSG00000038302	0.225491	0.00525717
Maz	ENSMUSG00000030678	0.238393	0.00525857
Ascc2	ENSMUSG00000020412	0.274526	0.00532947
Hoxc6	ENSMUSG00000001661	0.240248	0.00546486
Polr2f	ENSMUSG00000033020	0.199633	0.00552187
Pou2f2	ENSMUSG00000008496	0.264777	0.00557278
Ssbp1	ENSMUSG00000029911	0.272953	0.00566985
Tomm7	ENSMUSG00000028998	0.121962	0.0060197
Ndst1	ENSMUSG00000054008	0.111812	0.00628974
Glce	ENSMUSG00000032252	0.184486	0.00630435
Hipk2	ENSMUSG00000061436	0.204151	0.00642059
Cisd2	ENSMUSG00000028165	0.221775	0.00643292
Myo1e	ENSMUSG00000032220	0.274755	0.00648954
Fam115a	ENSMUSG00000036667	0.130385	0.00650802
Tmem41b	ENSMUSG00000047554	0.173866	0.00653826
Araf	ENSMUSG00000001127	0.180993	0.00655941
Phf7	ENSMUSG00000021902	0.152139	0.00660695
Dpp8	ENSMUSG00000032393	0.165178	0.00665492
Gramd3	ENSMUSG00000001700	0.227213	0.00674319
Bcor	ENSMUSG00000040363	0.177014	0.00681239
Lca5	ENSMUSG00000032258	0.19482	0.0068526
Mon2	ENSMUSG00000034602	0.238778	0.00687028
Wdr53	ENSMUSG00000022787	0.210817	0.00691434
Rftn2	ENSMUSG00000025978	0.262712	0.00701946
Pon2	ENSMUSG00000032667	0.133427	0.00711186
Adcyap1r1	ENSMUSG00000029778	0.0838629	0.00711972
Cox11	ENSMUSG00000020544	0.193295	0.00724838
Ikbip	ENSMUSG00000019975	0.118706	0.00725057
Sept11	ENSMUSG00000058013	0.110461	0.00725057
Lzic	ENSMUSG00000028990	0.131964	0.00726331
Csnk2a2	ENSMUSG00000046707	0.155978	0.00726331
Syt11	ENSMUSG00000068923	0.227275	0.00728959
Psmd11	ENSMUSG00000017428	0.230636	0.00732377
Stox2	ENSMUSG00000038143	0.264595	0.00739968
Polr3e	ENSMUSG00000030880	0.1634	0.0074381
Ube2f	ENSMUSG00000034343	0.144079	0.00757295
Slc38a2	ENSMUSG00000022462	0.276548	0.00760311
Mthfd2l	ENSMUSG00000029376	0.172647	0.00760311
Zfp91	ENSMUSG00000024695	0.099884	0.00761628
Prrc1	ENSMUSG00000024594	0.183657	0.00761683
Gpcpd1	ENSMUSG00000027346	0.216461	0.00761683
Zbtb4	ENSMUSG00000018750	0.270317	0.00763505
Nos1	ENSMUSG00000029361	0.20105	0.00769759
Ganc	ENSMUSG00000062646	0.240888	0.00776609
Fbxo3	ENSMUSG00000027180	0.18805	0.00778743
Pla2g6	ENSMUSG00000042632	0.181002	0.0078204
Stx18	ENSMUSG00000029125	0.141429	0.0078204
Pmm2	ENSMUSG00000022711	0.115462	0.00785512
Dock8	ENSMUSG00000052085	0.140256	0.00785952
Polr3f	ENSMUSG00000027427	0.196411	0.00786439
Dcun1d5	ENSMUSG00000032002	0.145492	0.00792087
Fgd3	ENSMUSG00000037946	0.220933	0.00798124
Aqr	ENSMUSG00000040383	0.222979	0.00806154
Dennd2a	ENSMUSG00000038456	0.1382	0.00806154
Ptgr2	ENSMUSG00000072946	0.264432	0.00807096
Nucks1	ENSMUSG00000026434	0.184941	0.00810091
Sox4	ENSMUSG00000076431	0.194935	0.00816983
Fam78a	ENSMUSG00000050592	0.132265	0.00828406
Pnrc1	ENSMUSG00000040128	0.169905	0.00829101
Sesn1	ENSMUSG00000038332	0.111642	0.00836822
Gfra2	ENSMUSG00000022103	0.0803339	0.00840863
Cbx1	ENSMUSG00000018666	0.18048	0.00841521
Slc9a9	ENSMUSG00000031129	0.203075	0.00841895
Akap13	ENSMUSG00000066406	0.131591	0.00841954
Igf2bp3	ENSMUSG00000029814	0.193826	0.00842188
Tmem64	ENSMUSG00000043252	0.18024	0.00842811
Uhmk1	ENSMUSG00000026667	0.163481	0.00842811
Rhbdd3	ENSMUSG00000034175	0.178533	0.00847677
Pde4dip	ENSMUSG00000038170	0.170747	0.00847677
Hspa13	ENSMUSG00000032932	0.216794	0.00847797
Palld	ENSMUSG00000058056	0.182192	0.00847797
Rrm2b	ENSMUSG00000022292	0.118759	0.00850326
Endod1	ENSMUSG00000037419	0.158306	0.00854692
Grsf1	ENSMUSG00000044221	0.099294	0.00860575
R3hdm1	ENSMUSG00000056211	0.217969	0.00865952
Akap7	ENSMUSG00000039166	0.181766	0.00872337
Trmt61a	ENSMUSG00000060950	0.205916	0.00879897
Ints5	ENSMUSG00000071652	0.121131	0.00881135
Znrf2	ENSMUSG00000058446	0.240708	0.0088217
Atp8b2	ENSMUSG00000060671	0.304506	0.00883246
Appbp2	ENSMUSG00000018481	0.177767	0.00883428
Mtmr3	ENSMUSG00000034354	0.161484	0.0088356
Herc1	ENSMUSG00000038664	0.173927	0.00889972
Slc4a4	ENSMUSG00000060961	0.23641	0.00903284
Lphn2	ENSMUSG00000028184	0.155077	0.00905503
Rexo4	ENSMUSG00000052406	0.23437	0.00905997
Cdh13	ENSMUSG00000031841	0.190938	0.00906082
Fut11	ENSMUSG00000039357	0.112393	0.00910989
Phactr4	ENSMUSG00000066043	0.10563	0.00944793
Agpat5	ENSMUSG00000031467	0.17366	0.00948308
Cryab	ENSMUSG00000032060	0.243499	0.00961824
Fam168a	ENSMUSG00000029461	0.151099	0.00961824
Cd44	ENSMUSG00000005087	0.150386	0.00964199
Atp2c1	ENSMUSG00000032570	0.133689	0.00968185
Nkrf	ENSMUSG00000044149	0.228869	0.00969377
Spred2	ENSMUSG00000045671	0.114828	0.00972078
Rffl	ENSMUSG00000020696	0.20233	0.00977694
Aqp4	ENSMUSG00000024411	0.214081	0.00983145
Ddah1	ENSMUSG00000028194	0.283571	0.00988999
Hip1	ENSMUSG00000039959	0.0722008	0.00989238
E2f3	ENSMUSG00000016477	0.23442	0.00991385
Ptdss2	ENSMUSG00000025495	0.177328	0.00997745
Slc16a10	ENSMUSG00000019838	0.209777	0.00997927
Rps9	ENSMUSG00000006333	0.220054	0.010069
Rpusd3	ENSMUSG00000051169	0.172156	0.0100816
Nrf1	ENSMUSG00000058440	0.162132	0.0100942
Pcgf5	ENSMUSG00000024805	0.235529	0.0101333
Cbfa2t2	ENSMUSG00000038533	0.138829	0.0101943
Fzd3	ENSMUSG00000007989	0.125078	0.010256
Exoc6b	ENSMUSG00000033769	0.236635	0.0102609
Baz1b	ENSMUSG00000002748	0.118685	0.010341
Brd1	ENSMUSG00000022387	0.16375	0.010341
Ankrd44	ENSMUSG00000052331	0.210103	0.0105111
Mtdh	ENSMUSG00000022255	0.140431	0.0105235
Opa3	ENSMUSG00000052214	0.267664	0.0106064
Slc25a4	ENSMUSG00000031633	0.127333	0.0106132
Sox6	ENSMUSG00000051910	0.129209	0.0106132
Rab6b	ENSMUSG00000032549	0.189642	0.0106132
Zbtb2	ENSMUSG00000075327	0.0900287	0.0106132
Agps	ENSMUSG00000042410	0.180339	0.0106266
Aak1	ENSMUSG00000057230	0.237469	0.0107069
Mycbp2	ENSMUSG00000033004	0.193738	0.0107804
Mrpl15	ENSMUSG00000033845	0.162659	0.0107941
Srsf1	ENSMUSG00000018379	0.225062	0.0108197
Eif4ebp1	ENSMUSG00000031490	0.176774	0.0108284
Golga1	ENSMUSG00000026754	0.180216	0.0108751
Golgb1	ENSMUSG00000034243	0.184821	0.0109171
Tmod2	ENSMUSG00000032186	0.161975	0.0109552
Zfyve20	ENSMUSG00000014550	0.11118	0.01098
Plcg1	ENSMUSG00000016933	0.120618	0.0111021
Eomes	ENSMUSG00000032446	0.188294	0.0111516
Lin54	ENSMUSG00000035310	0.171416	0.0111689
Clip3	ENSMUSG00000013921	0.11489	0.0114179
Celsr2	ENSMUSG00000068740	0.208911	0.0115178
Ccdc82	ENSMUSG00000079084	0.188757	0.0115549
Ndn	ENSMUSG00000033585	0.205393	0.0116077
Zbtb44	ENSMUSG00000047412	0.145339	0.0116507
Fgd6	ENSMUSG00000020021	0.098535	0.0117588
Dmwd	ENSMUSG00000030410	0.0985611	0.0118567
Ptprd	ENSMUSG00000028399	0.115582	0.0118645
Phf21a	ENSMUSG00000058318	0.102352	0.0120404
Abhd2	ENSMUSG00000039202	0.164923	0.0121046
Ap3s2	ENSMUSG00000063801	0.133953	0.0121989
Abcc9	ENSMUSG00000030249	0.134378	0.0123092
Kif21b	ENSMUSG00000041642	0.0739202	0.0123956
Sugp2	ENSMUSG00000036054	0.130434	0.0124047
Eif4e2	ENSMUSG00000026254	0.127046	0.0124446
Utp23	ENSMUSG00000022313	0.169731	0.0124483
Aplp1	ENSMUSG00000006651	0.167004	0.0125885
Prkab2	ENSMUSG00000038205	0.140559	0.0126303
Itsn1	ENSMUSG00000022957	0.148573	0.012666
Ado	ENSMUSG00000057134	0.281974	0.0127265
Dennd4a	ENSMUSG00000053641	0.177545	0.012761
Zkscan4	ENSMUSG00000054931	0.114894	0.0127837
Usp30	ENSMUSG00000029592	0.110872	0.0128004
Cep68	ENSMUSG00000044066	0.132556	0.0128945
Itga4	ENSMUSG00000027009	0.135015	0.0128961
Glo1	ENSMUSG00000024026	0.219205	0.0129126
Vapb	ENSMUSG00000054455	0.221101	0.0129283
Zbtb34	ENSMUSG00000068966	0.157964	0.0129307
St13	ENSMUSG00000022403	0.145083	0.012936
Sec22c	ENSMUSG00000061536	0.0982383	0.012936
Nbas	ENSMUSG00000020576	0.243433	0.0129767
Eif4ebp2	ENSMUSG00000020091	0.195417	0.0130106
Dnajc5	ENSMUSG00000000826	0.0861378	0.0130766
Lonrf3	ENSMUSG00000016239	0.122789	0.0130907
Ipmk	ENSMUSG00000060733	0.204147	0.0131142
Ikzf1	ENSMUSG00000018654	0.102414	0.0133207
Slc10a7	ENSMUSG00000031684	0.203279	0.0133207
Mllt4	ENSMUSG00000068036	0.10224	0.0133207
Klf13	ENSMUSG00000052040	0.122908	0.0133207
Srbd1	ENSMUSG00000024135	0.233332	0.0133712
Clcc1	ENSMUSG00000027884	0.213941	0.0133901
Trim37	ENSMUSG00000018548	0.185173	0.0134074
Dock4	ENSMUSG00000035954	0.138263	0.0134749
Sema6a	ENSMUSG00000019647	0.146076	0.0134907
Dtx4	ENSMUSG00000039982	0.0951936	0.0135463
Jam2	ENSMUSG00000053062	0.126787	0.0135765
Icos	ENSMUSG00000026009	0.077624	0.0136019
Sptlc1	ENSMUSG00000021468	0.246516	0.0137655
Gorab	ENSMUSG00000040124	0.094057	0.0138398
Sf3b4	ENSMUSG00000068856	0.187196	0.0139334
Scyl1	ENSMUSG00000024941	0.140063	0.0139556
Cotl1	ENSMUSG00000031827	0.163412	0.014093
Snca	ENSMUSG00000025889	0.116395	0.0141769
Shh	ENSMUSG00000002633	0.116033	0.0141856
Dyrk2	ENSMUSG00000028630	0.281546	0.0142387
Clns1a	ENSMUSG00000025439	0.239323	0.0142595
Cnot2	ENSMUSG00000020166	0.322861	0.0144019
Slc12a6	ENSMUSG00000027130	0.153935	0.0144622
Ubn2	ENSMUSG00000038538	0.205201	0.0145701
Arnt	ENSMUSG00000015522	0.169214	0.0146575
Ern1	ENSMUSG00000020715	0.104348	0.0147727
Dido1	ENSMUSG00000038914	0.183258	0.0150101
Lig3	ENSMUSG00000020697	0.117536	0.0150282
Ankrd6	ENSMUSG00000040183	0.290197	0.0150659
Gatsl2	ENSMUSG00000015944	0.1842	0.0151414
Mmrn1	ENSMUSG00000054641	0.166596	0.0151415
Clcf1	ENSMUSG00000040663	0.20238	0.015175
Chd8	ENSMUSG00000053754	0.272387	0.0151827
Uba7	ENSMUSG00000032596	0.131953	0.015293
Prkca	ENSMUSG00000050965	0.170678	0.0154227
Hic2	ENSMUSG00000050240	0.20756	0.0157644
Ptpdc1	ENSMUSG00000038042	0.143061	0.0158003
Phgdh	ENSMUSG00000053398	0.202824	0.0158324
Cog1	ENSMUSG00000018661	0.197079	0.0160902
Bicd2	ENSMUSG00000037933	0.0902264	0.0161351
Frs2	ENSMUSG00000020170	0.207956	0.0161351
Nap1l1	ENSMUSG00000058799	0.315183	0.0161885
Heatr1	ENSMUSG00000050244	0.0899636	0.0162045
Rusc1	ENSMUSG00000041263	0.243545	0.0162341
Sept7	ENSMUSG00000001833	0.160517	0.0162351
Tmem206	ENSMUSG00000026627	0.213099	0.0163238
Efs	ENSMUSG00000022203	0.0942876	0.0164036
Itgb1	ENSMUSG00000025809	0.0917187	0.0164036
Ndufs4	ENSMUSG00000021764	0.138101	0.0164753
Taok2	ENSMUSG00000059981	0.141067	0.0165826
Adk	ENSMUSG00000039197	0.188576	0.016645
Trim27	ENSMUSG00000021326	0.161631	0.0168056
Bcorl1	ENSMUSG00000036959	0.129827	0.0168665
Tm7sf3	ENSMUSG00000040234	0.103297	0.0168815
Nek1	ENSMUSG00000031644	0.160412	0.0170777
Lasp1	ENSMUSG00000038366	0.263328	0.0171775
Sf3b2	ENSMUSG00000024853	0.145144	0.0171872
Wipi1	ENSMUSG00000041895	0.186908	0.0174671
Mtch2	ENSMUSG00000027282	0.0884652	0.0175503
Irak1	ENSMUSG00000031392	0.20679	0.0176179
Rpn1	ENSMUSG00000030062	0.206369	0.0177521
Gnl3l	ENSMUSG00000025266	0.267026	0.0178659
Ufm1	ENSMUSG00000027746	0.183169	0.0178707
Haus2	ENSMUSG00000027285	0.206057	0.0178707
Pfkl	ENSMUSG00000020277	0.160282	0.0178962
Rnf144b	ENSMUSG00000038068	0.304806	0.0179092
Ppp6r3	ENSMUSG00000024908	0.118888	0.017915
Vps13d	ENSMUSG00000020220	0.158112	0.0179702
Scn3a	ENSMUSG00000057182	0.120206	0.0179989
Srd5a3	ENSMUSG00000029233	0.246855	0.0180067
Prelid1	ENSMUSG00000021486	0.198009	0.0180555
Eif3e	ENSMUSG00000022336	0.181336	0.0181962
Timm44	ENSMUSG00000002949	0.205954	0.0183186
Ppp2r4	ENSMUSG00000039515	0.184841	0.0183311
Ggt5	ENSMUSG00000006344	0.134543	0.0184102
Lats2	ENSMUSG00000021959	0.17729	0.0184226
Tex10	ENSMUSG00000028345	0.222606	0.0184527
Agbl5	ENSMUSG00000029165	0.0665035	0.0184604
Ipo9	ENSMUSG00000041879	0.0818077	0.0185529
Ppp1r13l	ENSMUSG00000040734	0.106929	0.0185916
Golga7b	ENSMUSG00000042532	0.120811	0.0186034
Rassf4	ENSMUSG00000042129	0.0866335	0.0186182
Nrxn3	ENSMUSG00000066392	0.198811	0.018689
Syt7	ENSMUSG00000024743	0.11302	0.0187058
Rpl7l1	ENSMUSG00000063888	0.125724	0.0187588
Mtr	ENSMUSG00000021311	0.0935366	0.0188107
Rapgef4	ENSMUSG00000049044	0.219284	0.0191481
Cdv3	ENSMUSG00000032803	0.191723	0.0191758
Farp2	ENSMUSG00000034066	0.231845	0.019319
Smtnl2	ENSMUSG00000045667	0.142506	0.0194236
Cdc37l1	ENSMUSG00000024780	0.087956	0.0194484
Palm2	ENSMUSG00000090053	0.206016	0.0195538
Spag16	ENSMUSG00000053153	0.126533	0.0198675
Mtmr11	ENSMUSG00000045934	0.117796	0.019887
Fam114a1	ENSMUSG00000029185	0.269899	0.0199113
Snupn	ENSMUSG00000055334	0.142959	0.0200254
Vps18	ENSMUSG00000034216	0.207732	0.0203285
Plagl2	ENSMUSG00000051413	0.0779006	0.0203745
Nav2	ENSMUSG00000052512	0.0903129	0.0203798
Rgmb	ENSMUSG00000048027	0.0777151	0.0204241
Hk3	ENSMUSG00000025877	0.131975	0.0204241
Fip1l1	ENSMUSG00000029227	0.376306	0.0205619
Rabgap1	ENSMUSG00000035437	0.231822	0.0205619
Mtss1	ENSMUSG00000022353	0.116265	0.020632
Tbc1d5	ENSMUSG00000023923	0.213741	0.0206624
Cd55	ENSMUSG00000026399	0.176073	0.020681
Nasp	ENSMUSG00000028693	0.123351	0.0208436
Runx1t1	ENSMUSG00000006586	0.180766	0.0208436
Mkl2	ENSMUSG00000009569	0.108009	0.020922
Iqgap1	ENSMUSG00000030536	0.188128	0.0209435
Dcaf5	ENSMUSG00000049106	0.833776	0.0210055
Mov10	ENSMUSG00000002227	0.210561	0.0211545
Srrm1	ENSMUSG00000028809	0.120916	0.021396
Gpr150	ENSMUSG00000045509	0.192969	0.021429
Epn2	ENSMUSG00000001036	0.179903	0.0214655
Nat10	ENSMUSG00000027185	0.161538	0.0216328
Fancc	ENSMUSG00000021461	0.186609	0.0216928
Map3k4	ENSMUSG00000014426	0.112272	0.0217944
Pskh1	ENSMUSG00000048310	0.0916687	0.0218605
Pde2a	ENSMUSG00000030653	0.294233	0.0220374
Klhdc4	ENSMUSG00000040263	0.192209	0.0220697
Pih1d1	ENSMUSG00000003423	0.0773745	0.0220697
Amigo1	ENSMUSG00000050947	0.176133	0.0220913
Oxnad1	ENSMUSG00000021906	0.207692	0.0220927
Mapk12	ENSMUSG00000022610	0.0934997	0.0220936
Rgs2	ENSMUSG00000026360	0.103065	0.0221163
Mfap2	ENSMUSG00000060572	0.185763	0.0221647
St3gal6	ENSMUSG00000022747	0.1318	0.0221845
Ttc3	ENSMUSG00000040785	0.118691	0.0223504
Egfl8	ENSMUSG00000015467	0.16964	0.0223718
Usp24	ENSMUSG00000028514	0.134788	0.0224257
Wdr61	ENSMUSG00000061559	0.145647	0.0225566
Ctps2	ENSMUSG00000031360	0.168536	0.0225633
Mfn2	ENSMUSG00000029020	0.198838	0.022592
Tfam	ENSMUSG00000003923	0.098072	0.0226748
Lypla1	ENSMUSG00000025903	0.136582	0.0227137
Sparc	ENSMUSG00000018593	0.12328	0.0228606
Thoc7	ENSMUSG00000053453	0.097902	0.0230496
Pdcd10	ENSMUSG00000027835	0.139529	0.023141
Sod2	ENSMUSG00000006818	0.115219	0.0232514
Speg	ENSMUSG00000026207	0.185678	0.0233515
Tob2	ENSMUSG00000048546	0.187301	0.0234495
Il15ra	ENSMUSG00000023206	0.228862	0.0235319
Krit1	ENSMUSG00000000600	0.130886	0.0235499
Atad1	ENSMUSG00000013662	0.175232	0.0235943
Tbrg4	ENSMUSG00000000384	0.158949	0.0236831
E2f6	ENSMUSG00000057469	0.160041	0.0237765
Twist2	ENSMUSG00000007805	0.108618	0.0238862
Myh11	ENSMUSG00000018830	0.0870943	0.0239973
Lactb	ENSMUSG00000032370	0.0960937	0.0241342
Ezh1	ENSMUSG00000006920	0.199644	0.0241395
Exd2	ENSMUSG00000032705	0.113942	0.0241767
Ccdc91	ENSMUSG00000030301	0.137631	0.0242495
Mrps15	ENSMUSG00000028861	0.144323	0.0244678
Cflar	ENSMUSG00000026031	0.163818	0.0245474
Sin3a	ENSMUSG00000042557	0.150287	0.0245744
Riok1	ENSMUSG00000021428	0.332848	0.0245831
Reln	ENSMUSG00000042453	0.123765	0.0246454
Pbx1	ENSMUSG00000052534	0.0922483	0.0248338
Mphosph9	ENSMUSG00000038126	0.259273	0.0251221
Arhgef25	ENSMUSG00000019467	0.136525	0.0252551
Mfn1	ENSMUSG00000027668	0.116315	0.0253458
Zfp30	ENSMUSG00000047473	0.138085	0.0256467
Dnaja3	ENSMUSG00000004069	0.195559	0.0257594
Gcgr	ENSMUSG00000025127	0.202893	0.0260025
Pofut1	ENSMUSG00000046020	0.25751	0.0260052
Ripk2	ENSMUSG00000041135	0.092107	0.0260314
Mynn	ENSMUSG00000037730	0.133136	0.0260857
Mxi1	ENSMUSG00000025025	0.166795	0.0261511
Ppp2r5d	ENSMUSG00000059409	0.175028	0.0262796
Stt3a	ENSMUSG00000032116	0.124605	0.0265202
Dock9	ENSMUSG00000025558	0.144481	0.0265987
Mina	ENSMUSG00000022724	0.108394	0.0268647
Stxbp4	ENSMUSG00000020546	0.3597	0.0268815
Gdi1	ENSMUSG00000015291	0.0790635	0.0269157
Ptpn11	ENSMUSG00000043733	0.170023	0.0272784
Deptor	ENSMUSG00000022419	0.0899658	0.0274697
Pcca	ENSMUSG00000041650	0.19295	0.0274769
Dhrs4	ENSMUSG00000022210	0.209558	0.0277149
Mypop	ENSMUSG00000048481	0.0977769	0.0278607
Map2k7	ENSMUSG00000002948	0.174908	0.0279705
Diras1	ENSMUSG00000043670	0.154094	0.0279893
Pja1	ENSMUSG00000034403	0.208913	0.0279893
Parp3	ENSMUSG00000023249	0.13833	0.0280324
Lrrk1	ENSMUSG00000015133	0.193777	0.0280626
Ptpn13	ENSMUSG00000034573	0.199702	0.0283506
Rrp1b	ENSMUSG00000058392	0.133474	0.0283506
Morc3	ENSMUSG00000039456	0.150108	0.0286838
Prickle1	ENSMUSG00000036158	0.108713	0.0287203
Snx19	ENSMUSG00000031993	0.158423	0.0288258
Brwd1	ENSMUSG00000022914	0.170876	0.0289094
Phactr2	ENSMUSG00000062866	0.0761398	0.0291002
Snrpb2	ENSMUSG00000008333	0.165727	0.0291328
Prr15	ENSMUSG00000045725	0.166159	0.0291388
Galm	ENSMUSG00000035473	0.113256	0.029152
Lman1	ENSMUSG00000041891	0.0767733	0.0292751
Rbm17	ENSMUSG00000037197	0.146328	0.0293075
Slc39a9	ENSMUSG00000048833	0.0740489	0.0295733
Def6	ENSMUSG00000002257	0.121463	0.0295999
Cpne3	ENSMUSG00000028228	0.081005	0.0296184
Polrmt	ENSMUSG00000020329	0.116277	0.0296387
Crebzf	ENSMUSG00000051451	0.177395	0.0297289
Prkce	ENSMUSG00000045038	0.110508	0.0297332
Cdk13	ENSMUSG00000041297	0.127138	0.0299538
Prkar2a	ENSMUSG00000032601	0.0867751	0.0299568
Zhx3	ENSMUSG00000035877	0.145048	0.0301169
Srr	ENSMUSG00000001323	0.0846009	0.0304253
Slc38a9	ENSMUSG00000047789	0.102905	0.0305846
Gtf2a1	ENSMUSG00000020962	0.0924161	0.0306567
Dgkd	ENSMUSG00000070738	0.224937	0.0308544
Naa35	ENSMUSG00000021555	0.11095	0.0308876
Fam109a	ENSMUSG00000044134	0.226624	0.0308876
Gnb1	ENSMUSG00000029064	0.159159	0.0309742
Plekhm1	ENSMUSG00000034247	0.0997371	0.0311053
Il13ra1	ENSMUSG00000017057	0.19131	0.0312245
Sephs1	ENSMUSG00000026662	0.0918764	0.0312637
Nr2c2	ENSMUSG00000005893	0.198112	0.0313411
Sp1	ENSMUSG00000001280	0.287691	0.0313411
Magi2	ENSMUSG00000040003	0.125814	0.0313566
Btbd7	ENSMUSG00000041702	0.18558	0.0313717
L3mbtl3	ENSMUSG00000039089	0.104591	0.0313944
Pitpnb	ENSMUSG00000050017	0.0886346	0.0314363
Nmt2	ENSMUSG00000026643	0.070586	0.0314904
Rnf157	ENSMUSG00000052949	0.130146	0.031539
C2cd3	ENSMUSG00000047248	0.186853	0.0315785
Arid2	ENSMUSG00000033237	0.134132	0.0316651
Cpd	ENSMUSG00000020841	0.116761	0.0316889
Tmem44	ENSMUSG00000022537	0.141239	0.0317698
Ppp1r16b	ENSMUSG00000037754	0.156258	0.0317719
Socs4	ENSMUSG00000048379	0.0806406	0.0319669
Usp19	ENSMUSG00000006676	0.151973	0.0320711
Lrig2	ENSMUSG00000032913	0.117675	0.0321246
Ankrd13b	ENSMUSG00000037907	0.0918766	0.0323343
Ttc21b	ENSMUSG00000034848	0.0917308	0.0325983
Oxsm	ENSMUSG00000021786	1.05981	0.0327861
Caskin1	ENSMUSG00000033597	0.121184	0.0327881
Abl2	ENSMUSG00000026596	0.126813	0.0329203
Mfsd4	ENSMUSG00000059149	0.176923	0.03298
Terf2	ENSMUSG00000031921	0.0816384	0.0331335
Cplx2	ENSMUSG00000025867	0.116982	0.0331751
Hsd17b4	ENSMUSG00000024507	0.166497	0.0334104
Samm50	ENSMUSG00000022437	0.224496	0.0334104
Kctd3	ENSMUSG00000026608	0.101246	0.0334535
Becn1	ENSMUSG00000035086	0.122399	0.0337857
Rnf114	ENSMUSG00000006418	0.147451	0.0339239
Add3	ENSMUSG00000025026	0.11797	0.0342457
Hoxb3	ENSMUSG00000048763	0.12315	0.0343513
Vamp3	ENSMUSG00000028955	0.106717	0.0343979
Slc25a44	ENSMUSG00000050144	0.0630761	0.0347303
Atxn10	ENSMUSG00000016541	0.193304	0.0347671
Qrsl1	ENSMUSG00000019863	0.145316	0.0348148
Acn9	ENSMUSG00000042505	0.125071	0.0350112
Aasdhppt	ENSMUSG00000025894	0.14991	0.0350199
Acpl2	ENSMUSG00000043587	0.135524	0.0352796
Bend4	ENSMUSG00000092060	0.213709	0.0353666
Slc35a2	ENSMUSG00000031156	0.0932787	0.0354029
Adamts2	ENSMUSG00000036545	0.136763	0.0355387
Ick	ENSMUSG00000009828	0.12417	0.0356403
Ptch2	ENSMUSG00000028681	0.300734	0.0356969
Gas7	ENSMUSG00000033066	0.125818	0.0357026
Ikzf4	ENSMUSG00000002578	0.0728857	0.0357711
Nedd4l	ENSMUSG00000024589	0.153611	0.0358239
Eya1	ENSMUSG00000025932	0.111531	0.0358675
Chd1	ENSMUSG00000023852	0.138525	0.0358721
Mbnl2	ENSMUSG00000022139	0.137497	0.0358721
Nr3c1	ENSMUSG00000024431	0.0990167	0.0358856
Rassf1	ENSMUSG00000010067	0.18583	0.035909
Fam196a	ENSMUSG00000073805	0.0738213	0.0360159
Esrrg	ENSMUSG00000026610	0.139029	0.0361113
Tmc8	ENSMUSG00000050106	0.0711235	0.0363804
Cnot10	ENSMUSG00000056167	0.126822	0.0365809
Sf1	ENSMUSG00000024949	0.146694	0.0366627
Zmym3	ENSMUSG00000031310	0.138336	0.0367146
Usp32	ENSMUSG00000000804	0.105908	0.0367625
Stat3	ENSMUSG00000004040	0.136445	0.0368491
Ccr2	ENSMUSG00000049103	0.0953687	0.0370076
Tnrc6c	ENSMUSG00000025571	0.121015	0.0373987
Gtf2ird1	ENSMUSG00000023079	0.146824	0.0374089
Phf8	ENSMUSG00000041229	0.0787598	0.0375154
Mrpl52	ENSMUSG00000010406	0.13558	0.0378504
Rfng	ENSMUSG00000025158	0.119787	0.0378504
Ercc2	ENSMUSG00000030400	0.136077	0.0379757

## Sheet: Lung Downregulation Cluster 9
Gene name	ID	(log2)FC	adj. p_value
Pnliprp1	ENSMUSG00000042179	-0.577105	1.76438e-12
Srsf2	ENSMUSG00000034120	-0.34368	1.89033e-10
Agtr2	ENSMUSG00000068122	-0.975341	2.30362e-10
Dpysl3	ENSMUSG00000024501	-1.06919	6.01976e-10
Prm1	ENSMUSG00000022501	-0.834292	2.0018e-09
Tmem109	ENSMUSG00000034659	-0.340992	3.9684e-09
Fuca2	ENSMUSG00000019810	-0.604683	5.05362e-09
Lrrc4	ENSMUSG00000049939	-0.713435	5.23129e-09
Ccnd2	ENSMUSG00000000184	-0.430841	6.06072e-09
Gm2a	ENSMUSG00000000594	-0.408817	6.11261e-09
Fscn1	ENSMUSG00000029581	-0.847768	9.22959e-09
Slc13a3	ENSMUSG00000018459	-0.317725	1.29575e-08
Gad1	ENSMUSG00000070880	-0.734956	1.29865e-08
Traf4	ENSMUSG00000017386	-0.500936	1.73634e-08
Mmp14	ENSMUSG00000000957	-0.275712	1.92177e-08
Ube3a	ENSMUSG00000025326	-0.234302	2.20577e-08
Cdc37	ENSMUSG00000019471	-0.604997	2.49798e-08
Eif4ebp2	ENSMUSG00000020091	-0.631059	3.54433e-08
Fam69b	ENSMUSG00000036186	-0.71504	3.76544e-08
Sod2	ENSMUSG00000006818	-0.390247	4.69887e-08
Sept3	ENSMUSG00000022456	-0.572685	6.19269e-08
Sart3	ENSMUSG00000018974	-0.295385	8.27834e-08
Timeless	ENSMUSG00000039994	-0.31357	8.85312e-08
Mbd3	ENSMUSG00000035478	-0.365568	1.19483e-07
Als2	ENSMUSG00000026024	-0.511541	1.42372e-07
Dkkl1	ENSMUSG00000030792	-0.517743	1.59851e-07
Cpd	ENSMUSG00000020841	-0.501024	2.07976e-07
Dhcr24	ENSMUSG00000034926	-0.422548	2.3926e-07
Chga	ENSMUSG00000021194	-0.33647	2.40934e-07
N4bp1	ENSMUSG00000031652	-0.385152	2.63849e-07
Ggt5	ENSMUSG00000006344	-0.44798	3.12208e-07
Rbfox2	ENSMUSG00000033565	-0.792252	3.24659e-07
Bhlhe22	ENSMUSG00000025128	-0.269027	3.55238e-07
Elf2	ENSMUSG00000037174	-0.275574	3.70059e-07
Cdhr1	ENSMUSG00000021803	-0.203164	4.04459e-07
Foxg1	ENSMUSG00000020950	-0.714525	4.28196e-07
Itga7	ENSMUSG00000025348	-0.331095	4.50552e-07
Atp1b1	ENSMUSG00000026576	-0.590183	4.62063e-07
Rnf141	ENSMUSG00000030788	-0.262999	4.70398e-07
Pgf	ENSMUSG00000004791	-0.417554	4.82744e-07
Khdrbs1	ENSMUSG00000028790	-0.423216	5.54893e-07
Star	ENSMUSG00000031574	-0.373144	5.84913e-07
Igf2bp1	ENSMUSG00000013415	-0.294116	5.89907e-07
Arf6	ENSMUSG00000044147	-0.436799	6.17539e-07
Akap4	ENSMUSG00000050089	-0.659009	6.41676e-07
Ier5l	ENSMUSG00000089762	-0.408743	6.67881e-07
Ptpn21	ENSMUSG00000021009	-0.302123	6.67881e-07
Stom	ENSMUSG00000026880	-0.526099	7.08347e-07
Nr1h4	ENSMUSG00000047638	-0.504107	7.11504e-07
Dtna	ENSMUSG00000024302	-0.302838	7.86038e-07
Sox4	ENSMUSG00000076431	-0.310135	7.86038e-07
Helb	ENSMUSG00000020228	-0.321846	7.95188e-07
T	ENSMUSG00000062327	-0.427307	7.95188e-07
Lhx9	ENSMUSG00000019230	-0.647082	8.06011e-07
Slc15a1	ENSMUSG00000025557	-0.290696	8.55817e-07
Ereg	ENSMUSG00000029377	-0.581759	9.2398e-07
Slc2a10	ENSMUSG00000027661	-0.613772	9.2398e-07
Pitx1	ENSMUSG00000021506	-0.23284	1.04929e-06
Abcd4	ENSMUSG00000021240	-0.561822	1.07715e-06
Kif20b	ENSMUSG00000024795	-0.373982	1.20982e-06
Lss	ENSMUSG00000033105	-0.555665	1.30704e-06
Ppt1	ENSMUSG00000028657	-0.293833	1.33943e-06
Slc6a6	ENSMUSG00000030096	-0.369798	1.3417e-06
Ssx2ip	ENSMUSG00000036825	-0.303507	1.34571e-06
Dus4l	ENSMUSG00000020648	-0.263218	1.39946e-06
Sntb2	ENSMUSG00000041308	-0.342159	1.4469e-06
Col4a3bp	ENSMUSG00000021669	-0.586881	1.49263e-06
Nos2	ENSMUSG00000020826	-0.33362	1.49894e-06
Galc	ENSMUSG00000021003	-0.188945	1.60708e-06
Chrne	ENSMUSG00000014609	-0.217681	1.63711e-06
Mt3	ENSMUSG00000031760	-0.295398	1.6851e-06
Wnt7b	ENSMUSG00000022382	-0.359554	1.95042e-06
Usp9x	ENSMUSG00000031010	-0.221974	2.02599e-06
Mapk8	ENSMUSG00000021936	-0.254036	2.06348e-06
Srrm1	ENSMUSG00000028809	-0.36776	2.07362e-06
Polh	ENSMUSG00000023953	-0.186643	2.19111e-06
Cep110	ENSMUSG00000057110	-0.21	2.2367e-06
Mobp	ENSMUSG00000032517	-0.21354	2.30977e-06
Kif1a	ENSMUSG00000014602	-0.18995	2.41242e-06
Mllt1	ENSMUSG00000024212	-0.39822	2.46932e-06
Rs1	ENSMUSG00000031293	-0.361675	2.50765e-06
Dab1	ENSMUSG00000028519	-0.453128	2.58056e-06
Akap10	ENSMUSG00000047804	-0.509727	2.7341e-06
Edn3	ENSMUSG00000027524	-0.389119	2.97095e-06
Btc	ENSMUSG00000082361	-0.258417	3.00251e-06
Cmah	ENSMUSG00000016756	-0.322059	3.1809e-06
Ttll3	ENSMUSG00000030276	-0.362659	3.21054e-06
Gabra1	ENSMUSG00000010803	-0.544586	3.41526e-06
Tnfrsf10b	ENSMUSG00000022074	-0.205663	3.41526e-06
Pcdh10	ENSMUSG00000049100	-0.246784	3.47297e-06
Smyd1	ENSMUSG00000055027	-0.463871	3.60419e-06
Cend1	ENSMUSG00000060240	-0.440641	3.66841e-06
Scrt1	ENSMUSG00000048385	-0.353992	3.79668e-06
Angptl1	ENSMUSG00000033544	-0.400018	3.88084e-06
Ptrf	ENSMUSG00000004044	-0.213593	3.88955e-06
Onecut1	ENSMUSG00000043013	-0.318966	3.90162e-06
Atp7b	ENSMUSG00000006567	-0.309707	4.13952e-06
Cx3cl1	ENSMUSG00000031778	-0.556871	4.28525e-06
Irak4	ENSMUSG00000059883	-0.236379	4.28525e-06
Fgf20	ENSMUSG00000031603	-0.47718	4.31256e-06
Scn3a	ENSMUSG00000057182	-0.304931	4.33021e-06
Arnt	ENSMUSG00000015522	-0.405537	4.34351e-06
Pax5	ENSMUSG00000014030	-0.27259	4.38021e-06
S100a3	ENSMUSG00000001021	-0.445355	4.57165e-06
Elavl2	ENSMUSG00000008489	-0.374772	4.59434e-06
St3gal2	ENSMUSG00000031749	-0.204376	4.76894e-06
Med29	ENSMUSG00000003444	-0.400929	4.78891e-06
Ccr9	ENSMUSG00000029530	-0.234813	4.97365e-06
Cbx5	ENSMUSG00000009575	-0.309244	5.27064e-06
Crkl	ENSMUSG00000006134	-0.325485	5.27838e-06
Rbpjl	ENSMUSG00000017007	-0.21684	5.29552e-06
Add2	ENSMUSG00000030000	-0.203201	5.46437e-06
Kcnc3	ENSMUSG00000062785	-0.373817	5.47075e-06
Spry4	ENSMUSG00000024427	-0.501326	5.78837e-06
Atp6v0a4	ENSMUSG00000038600	-0.1889	6.12336e-06
Ndst1	ENSMUSG00000054008	-0.311707	6.13677e-06
Pfkfb2	ENSMUSG00000026409	-0.211291	6.24218e-06
Vsx1	ENSMUSG00000033080	-0.363083	6.34195e-06
Sema5a	ENSMUSG00000022231	-0.186414	6.44977e-06
Hnf4g	ENSMUSG00000017688	-0.403591	6.47989e-06
Pou1f1	ENSMUSG00000004842	-0.196685	6.58475e-06
Cdc25c	ENSMUSG00000044201	-0.192317	6.58475e-06
Rab23	ENSMUSG00000004768	-0.265938	6.88219e-06
Nefm	ENSMUSG00000022054	-0.336488	7.03729e-06
Rasgrf1	ENSMUSG00000032356	-0.255082	7.4346e-06
Wdr54	ENSMUSG00000030032	-0.263836	7.61173e-06
Fjx1	ENSMUSG00000075012	-0.154056	8.23502e-06
Cntnap2	ENSMUSG00000039419	-0.168947	8.65875e-06
Runx1	ENSMUSG00000022952	-0.315949	8.90828e-06
Slc22a12	ENSMUSG00000061742	-0.610471	9.00165e-06
Tfrc	ENSMUSG00000022797	-0.324758	9.12546e-06
Espn	ENSMUSG00000028943	-0.158913	9.18058e-06
Txndc17	ENSMUSG00000020803	-0.421676	9.18058e-06
Ide	ENSMUSG00000056999	-0.162383	9.50957e-06
Taf7	ENSMUSG00000051316	-0.261877	9.58792e-06
Ncor1	ENSMUSG00000018501	-0.209897	9.80084e-06
Sdcbp	ENSMUSG00000028249	-0.290829	1.05801e-05
Slc35a5	ENSMUSG00000022664	-0.191465	1.13909e-05
Sox5	ENSMUSG00000041540	-0.355206	1.18418e-05
G6pc2	ENSMUSG00000005232	-0.231693	1.2359e-05
Wdr31	ENSMUSG00000028391	-0.230791	1.40404e-05
Mettl13	ENSMUSG00000026694	-0.274595	1.44678e-05
Usp20	ENSMUSG00000026854	-0.199059	1.4521e-05
Celf1	ENSMUSG00000005506	-0.220679	1.53498e-05
Elovl7	ENSMUSG00000021696	-0.352229	1.55157e-05
Igf2r	ENSMUSG00000023830	-0.319253	1.57613e-05
Dclk1	ENSMUSG00000027797	-0.175295	1.67747e-05
Depdc7	ENSMUSG00000027173	-0.215424	1.67747e-05
Homer2	ENSMUSG00000025813	-0.358916	1.7164e-05
Reep2	ENSMUSG00000038555	-0.307202	1.71754e-05
Lpcat1	ENSMUSG00000021608	-0.269722	1.76606e-05
Heatr1	ENSMUSG00000050244	-0.35441	1.81195e-05
Heatr6	ENSMUSG00000000976	-0.184003	1.87247e-05
Aldoc	ENSMUSG00000017390	-0.15414	1.87812e-05
Sez6l	ENSMUSG00000058153	-0.175164	1.89469e-05
Cald1	ENSMUSG00000029761	-0.316638	1.91788e-05
Ears2	ENSMUSG00000030871	-0.267534	1.92247e-05
Gcc1	ENSMUSG00000029708	-0.231094	1.96568e-05
Glyat	ENSMUSG00000063683	-0.378186	1.98011e-05
Gpr85	ENSMUSG00000048216	-0.185293	1.99734e-05
Kdm5d	ENSMUSG00000056673	-0.194683	2.02767e-05
Gcnt3	ENSMUSG00000032226	-0.436398	2.02767e-05
Brd4	ENSMUSG00000024002	-0.201094	2.02767e-05
Steap1	ENSMUSG00000015652	-0.223962	2.06167e-05
Pcp2	ENSMUSG00000004630	-0.270885	2.08308e-05
Nr2c2	ENSMUSG00000005893	-0.187098	2.2504e-05
Skp2	ENSMUSG00000054115	-0.253627	2.32105e-05
Fam3b	ENSMUSG00000022938	-0.378206	2.32105e-05
Birc3	ENSMUSG00000032000	-0.280347	2.38079e-05
Atp6v0a1	ENSMUSG00000019302	-0.226069	2.3986e-05
Rcor3	ENSMUSG00000037395	-0.192265	2.5587e-05
Aqp4	ENSMUSG00000024411	-0.258345	2.61561e-05
Map2k7	ENSMUSG00000002948	-0.219045	2.67466e-05
Psrc1	ENSMUSG00000068744	-0.152506	2.731e-05
Ddx27	ENSMUSG00000017999	-0.276112	2.97568e-05
Cdk12	ENSMUSG00000003119	-0.358019	2.98133e-05
Rest	ENSMUSG00000029249	-0.17093	3.03309e-05
Gfra2	ENSMUSG00000022103	-0.197951	3.17465e-05
Tnpo2	ENSMUSG00000031691	-0.223053	3.23419e-05
Epm2aip1	ENSMUSG00000046785	-0.169066	3.34438e-05
Aff1	ENSMUSG00000029313	-0.302381	3.35552e-05
Baiap2	ENSMUSG00000025372	-0.221721	3.36149e-05
Prnd	ENSMUSG00000027338	-0.201087	3.47878e-05
Cflar	ENSMUSG00000026031	-0.248538	3.48794e-05
Tc2n	ENSMUSG00000021187	-0.212844	3.84332e-05
Grik2	ENSMUSG00000056073	-0.184764	3.8517e-05
Fgfr3	ENSMUSG00000054252	-0.502932	3.86686e-05
Bbx	ENSMUSG00000022641	-0.376848	3.92627e-05
Wnt9a	ENSMUSG00000000126	-0.190524	4.02525e-05
Dnajc2	ENSMUSG00000029014	-0.163939	4.03825e-05
Cabp7	ENSMUSG00000009075	-0.459471	4.29896e-05
Odf2	ENSMUSG00000026790	-0.297253	4.34277e-05
Xpr1	ENSMUSG00000026469	-0.413312	4.52175e-05
Esr2	ENSMUSG00000021055	-0.688631	4.65169e-05
Cdc27	ENSMUSG00000020687	-0.324079	4.65169e-05
Lat2	ENSMUSG00000040751	-0.377068	4.76697e-05
Usf1	ENSMUSG00000026641	-0.17237	4.76697e-05
Snx29	ENSMUSG00000071669	-0.174586	5.28479e-05
Bcl2l11	ENSMUSG00000027381	-0.186004	5.34148e-05
Vwa1	ENSMUSG00000042116	-0.196063	5.48551e-05
Slc11a2	ENSMUSG00000023030	-0.137081	5.57102e-05
Igf1r	ENSMUSG00000005533	-0.339735	5.69398e-05
Stat3	ENSMUSG00000004040	-0.171864	5.80593e-05
Rnasel	ENSMUSG00000066800	-0.392498	5.84558e-05
Fam160a2	ENSMUSG00000044465	-0.199831	6.15045e-05
Xylb	ENSMUSG00000035769	-0.275199	6.17224e-05
Ptprs	ENSMUSG00000013236	-0.26093	6.41358e-05
Lmna	ENSMUSG00000028063	-0.144521	6.59377e-05
Celf4	ENSMUSG00000024268	-0.145471	6.62946e-05
Kdm5b	ENSMUSG00000042207	-0.268911	6.95851e-05
Epn2	ENSMUSG00000001036	-0.278539	7.02331e-05
Palld	ENSMUSG00000058056	-0.244135	7.03377e-05
Clip4	ENSMUSG00000024059	-0.369238	7.80039e-05
Fbxo43	ENSMUSG00000048230	-0.3431	8.83499e-05
Napb	ENSMUSG00000027438	-0.230787	8.83499e-05
Kif5a	ENSMUSG00000074657	-0.19022	9.55833e-05
Ptpn11	ENSMUSG00000043733	-0.350608	0.000100377
Camk2d	ENSMUSG00000053819	-0.188039	0.000109464
Crhr1	ENSMUSG00000018634	-0.151675	0.000110193
Cftr	ENSMUSG00000041301	-0.164163	0.000110193
Pmvk	ENSMUSG00000027952	-0.147332	0.000111207
Tshr	ENSMUSG00000020963	-0.253885	0.000120214
Dnm1l	ENSMUSG00000022789	-0.211476	0.000120539
Lingo1	ENSMUSG00000049556	-0.199366	0.000123048
Lman1	ENSMUSG00000041891	-0.305443	0.000126075
Klf9	ENSMUSG00000033863	-0.178956	0.000130919
Rassf2	ENSMUSG00000027339	-0.139724	0.000133752
Armc9	ENSMUSG00000062590	-0.188576	0.000135114
Bola1	ENSMUSG00000015943	-0.481353	0.000135783
Slc6a19	ENSMUSG00000021565	-0.259452	0.000138378
Steap2	ENSMUSG00000015653	-0.160959	0.000143336
Efhc2	ENSMUSG00000025038	-0.196507	0.000145033
Krit1	ENSMUSG00000000600	-0.274263	0.000150099
Wipi2	ENSMUSG00000029578	-0.21922	0.000152539
Slc17a7	ENSMUSG00000070570	-0.195187	0.00015673
Ddi2	ENSMUSG00000078515	-0.191158	0.000164809
Dlgap1	ENSMUSG00000003279	-0.364148	0.000166261
Ddah1	ENSMUSG00000028194	-0.150228	0.000180271
Nemf	ENSMUSG00000020982	-0.231475	0.000181454
Eny2	ENSMUSG00000022338	-0.312935	0.000186071
Zmynd8	ENSMUSG00000039671	-0.243639	0.000186121
Rpusd2	ENSMUSG00000027324	-0.361124	0.000189305
Psapl1	ENSMUSG00000043430	-0.212279	0.000191679
Ptdss2	ENSMUSG00000025495	-0.168815	0.000196962
Ankrd42	ENSMUSG00000041343	-0.23289	0.000201034
Cd164l2	ENSMUSG00000028865	-0.407402	0.000203948
Zfp91	ENSMUSG00000024695	-0.364311	0.000207587
Trappc4	ENSMUSG00000032112	-0.230978	0.000208208
Smc2	ENSMUSG00000028312	-0.231929	0.000208208
Ttpal	ENSMUSG00000017679	-0.181961	0.000213301
Gabrb2	ENSMUSG00000007653	-0.152188	0.000213686
Epc1	ENSMUSG00000024240	-0.121774	0.000236606
Hyal4	ENSMUSG00000029680	-0.464819	0.000242794
Cdkal1	ENSMUSG00000006191	-0.231477	0.000244521
Otud3	ENSMUSG00000041161	-0.155016	0.000249275
Ddx23	ENSMUSG00000003360	-0.115637	0.000249515
Mrps15	ENSMUSG00000028861	-0.136075	0.000250838
Dmd	ENSMUSG00000045103	-0.120379	0.000268652
Got2	ENSMUSG00000031672	-0.115783	0.000273018
Kidins220	ENSMUSG00000036333	-0.130951	0.000277305
Adora3	ENSMUSG00000000562	-0.180492	0.000278349
Agk	ENSMUSG00000029916	-0.16527	0.000278685
Lipm	ENSMUSG00000056078	-0.109462	0.000287973
Vsig1	ENSMUSG00000031430	-0.253143	0.000292385
Spink5	ENSMUSG00000055561	-0.141998	0.00030233
Bclaf1	ENSMUSG00000037608	-0.285166	0.000304528
Ttll7	ENSMUSG00000036745	-0.128018	0.000305453
Slc16a14	ENSMUSG00000026220	-0.243828	0.000306603
Asb1	ENSMUSG00000026311	-0.200908	0.000307772
Ccdc30	ENSMUSG00000028637	-0.198616	0.000308444
Myl6b	ENSMUSG00000039824	-0.331163	0.000312778
Ammecr1	ENSMUSG00000042225	-0.226169	0.000315239
Pdss2	ENSMUSG00000038240	-0.204849	0.000319568
Lin28b	ENSMUSG00000063804	-0.177499	0.00032353
Itk	ENSMUSG00000020395	-0.150373	0.000331128
Alg5	ENSMUSG00000036632	-0.223382	0.000332033
Slc9a8	ENSMUSG00000039463	-0.251154	0.000332033
Mtch2	ENSMUSG00000027282	-0.219739	0.000338299
Tmem129	ENSMUSG00000019295	-0.193446	0.00034382
Pank1	ENSMUSG00000033610	-0.25146	0.000355455
Mphosph9	ENSMUSG00000038126	-0.211863	0.000356117
Fut11	ENSMUSG00000039357	-0.44222	0.000359156
Rab36	ENSMUSG00000020175	-0.141445	0.000365115
Cdyl2	ENSMUSG00000031758	-0.157496	0.000365115
Rragd	ENSMUSG00000028278	-0.193962	0.000367034
Efna3	ENSMUSG00000028039	-0.149562	0.000368653
Sdccag8	ENSMUSG00000026504	-0.344258	0.000371647
Zdhhc20	ENSMUSG00000021969	-0.178243	0.00037203
Stk38	ENSMUSG00000024006	-0.106857	0.000389289
Tmod2	ENSMUSG00000032186	-0.2455	0.000394882
Rpgrip1	ENSMUSG00000057132	-0.154083	0.000394882
Ralgps1	ENSMUSG00000038831	-0.116389	0.000397656
Iqgap1	ENSMUSG00000030536	-0.157801	0.000399784
Uggt2	ENSMUSG00000042104	-0.240475	0.000417111
Ubash3a	ENSMUSG00000042345	-0.1638	0.000428192
Chmp4c	ENSMUSG00000027536	-0.18987	0.000438882
Mto1	ENSMUSG00000032342	-0.233279	0.000439507
Cherp	ENSMUSG00000052488	-0.134895	0.000444165
Chst9	ENSMUSG00000047161	-0.127249	0.000449478
Dnaja3	ENSMUSG00000004069	-0.206406	0.000451944
Ppp1r9a	ENSMUSG00000032827	-0.259076	0.000451944
Pcgf6	ENSMUSG00000025050	-0.177158	0.000457462
Pign	ENSMUSG00000056536	-0.298901	0.000459016
Srpk3	ENSMUSG00000002007	-0.221458	0.000460351
Ptar1	ENSMUSG00000074925	-0.15168	0.000460674
Hip1	ENSMUSG00000039959	-0.223129	0.000461011
Ttc9c	ENSMUSG00000071660	-0.192662	0.000470809
Sync	ENSMUSG00000001333	-0.126816	0.000473026
Ept1	ENSMUSG00000075703	-0.288869	0.000475223
Plcz1	ENSMUSG00000030230	-0.207386	0.000478477
Fbxw2	ENSMUSG00000035949	-0.142066	0.000479172
Pms2	ENSMUSG00000079109	-0.252698	0.000482492
Rab3c	ENSMUSG00000021700	-0.217641	0.000485851
Klf13	ENSMUSG00000052040	-0.262461	0.000501777
Lrrn1	ENSMUSG00000034648	-0.123573	0.000504151
Ccnc	ENSMUSG00000028252	-0.215312	0.000504322
Slc44a1	ENSMUSG00000028412	-0.118802	0.000508494
Dhrs7	ENSMUSG00000021094	-0.13728	0.000515279
Supt7l	ENSMUSG00000053134	-0.207587	0.0005242
Nr4a2	ENSMUSG00000026826	-0.339439	0.000529738
Ttll13	ENSMUSG00000045467	-0.191263	0.000532044
Sult4a1	ENSMUSG00000018865	-0.141334	0.00054075
Arnt2	ENSMUSG00000015709	-0.126799	0.000558051
Trim9	ENSMUSG00000021071	-0.296926	0.000569985
Rufy2	ENSMUSG00000020070	-0.262721	0.000570368
Mxd4	ENSMUSG00000037235	-0.247559	0.000572323
Fbxo44	ENSMUSG00000029001	-0.324583	0.000577748
Dsc3	ENSMUSG00000059898	-0.156252	0.00058999
Hlf	ENSMUSG00000003949	-0.286991	0.000614589
Aifm3	ENSMUSG00000022763	-0.150411	0.000615543
Lrrtm3	ENSMUSG00000042846	-0.288535	0.000616406
Hexdc	ENSMUSG00000039307	-0.172728	0.000620669
Rpap2	ENSMUSG00000033773	-0.139166	0.000632634
Tmem27	ENSMUSG00000015401	-0.586568	0.000634718
Vwa5b2	ENSMUSG00000046613	-0.130488	0.000641634
Agap1	ENSMUSG00000055013	-0.283733	0.000650847
Rimklb	ENSMUSG00000040649	-0.323393	0.000658798
Esr1	ENSMUSG00000019768	-0.323043	0.000661139
Smek1	ENSMUSG00000041846	-0.119216	0.000661358
Tmem215	ENSMUSG00000046593	-0.261306	0.000670555
B4galnt4	ENSMUSG00000055629	-0.138504	0.000677486
Scrn2	ENSMUSG00000020877	-0.141279	0.000683145
Fcho1	ENSMUSG00000070000	-0.18138	0.00070061
Arhgef9	ENSMUSG00000025656	-0.227324	0.000710095
Rora	ENSMUSG00000032238	-0.35777	0.000712882
Fads6	ENSMUSG00000044788	-0.48509	0.000717218
Ganc	ENSMUSG00000062646	-0.247096	0.000732856
Chrnb2	ENSMUSG00000027950	-0.139855	0.00073307
Khnyn	ENSMUSG00000047153	-0.180762	0.000741847
Cacna1b	ENSMUSG00000004113	-0.153964	0.000758705
Fbxo46	ENSMUSG00000050428	-0.148421	0.000758705
Sorcs1	ENSMUSG00000043531	-0.252298	0.000760951
Luc7l2	ENSMUSG00000029823	-0.183692	0.000787417
Trim67	ENSMUSG00000036913	-0.131861	0.000789431
Marveld1	ENSMUSG00000044345	-0.144009	0.000793148
Mbnl2	ENSMUSG00000022139	-0.150964	0.000807178
Usp15	ENSMUSG00000020124	-0.359275	0.000810879
Spred2	ENSMUSG00000045671	-0.138155	0.000812768
March7	ENSMUSG00000026977	-0.180466	0.00081838
Med13	ENSMUSG00000034297	-0.14588	0.000824091
Fam73a	ENSMUSG00000054942	-0.18327	0.000874419
Pim3	ENSMUSG00000035828	-0.170616	0.000902851
Letmd1	ENSMUSG00000037353	-0.135795	0.000910583
Usp7	ENSMUSG00000022710	-0.136337	0.000915046
Rrm2b	ENSMUSG00000022292	-0.148461	0.00096104
Gas2l3	ENSMUSG00000074802	-0.285364	0.000963632
Dpy19l2	ENSMUSG00000085576	-0.130181	0.000971712
Bicd2	ENSMUSG00000037933	-0.124012	0.00101844
Pou4f2	ENSMUSG00000031688	-0.206782	0.00102659
Ankrd11	ENSMUSG00000035569	-0.159418	0.00102953
Slc8a1	ENSMUSG00000054640	-0.313677	0.00103498
Smcr8	ENSMUSG00000049323	-0.151233	0.00103498
Hinfp	ENSMUSG00000032119	-0.224655	0.0010727
Fuca1	ENSMUSG00000028673	-0.227228	0.00107578
Cabin1	ENSMUSG00000020196	-0.314129	0.00108577
Grid2	ENSMUSG00000071424	-0.190047	0.00108836
Zcchc4	ENSMUSG00000029179	-0.116282	0.00109293
Dusp18	ENSMUSG00000047205	-0.170151	0.0011038
Cnpy1	ENSMUSG00000044681	-0.234065	0.0011419
Ppm1l	ENSMUSG00000027784	-0.154848	0.00114479
Tef	ENSMUSG00000022389	-0.111127	0.00116534
Ppp2r2c	ENSMUSG00000029120	-0.31115	0.00117889
Trio	ENSMUSG00000022263	-0.127178	0.00120657
Gpr149	ENSMUSG00000043441	-0.126887	0.00122959
Pcsk5	ENSMUSG00000024713	-0.147062	0.0012677
Ssh1	ENSMUSG00000042121	-0.149612	0.00129364
Vldlr	ENSMUSG00000024924	-0.130372	0.00129598
Rc3h2	ENSMUSG00000075376	-0.129537	0.00130306
Sftpc	ENSMUSG00000022097	-0.12525	0.00130996
B3gntl1	ENSMUSG00000046605	-0.139521	0.00131997
Jph1	ENSMUSG00000042686	-0.122868	0.00132863
Arhgap32	ENSMUSG00000041444	-0.20822	0.00132863
Pld6	ENSMUSG00000043648	-0.143867	0.00137841
Tatdn1	ENSMUSG00000050891	-0.16477	0.00138622
Ern1	ENSMUSG00000020715	-0.131001	0.00140141
Syne2	ENSMUSG00000063450	-0.124519	0.00140275
Rapgef3	ENSMUSG00000022469	-0.167293	0.00140376
Masp1	ENSMUSG00000022887	-0.143684	0.00140893
Clps	ENSMUSG00000024225	-0.12998	0.00142002
Map3k2	ENSMUSG00000024383	-0.124213	0.00151366
Osm	ENSMUSG00000058755	-0.177324	0.00152116
Brd1	ENSMUSG00000022387	-0.119979	0.00152119
Slc20a1	ENSMUSG00000027397	-0.119593	0.0015693
Cldn1	ENSMUSG00000022512	-0.16387	0.00157542
Serpinb5	ENSMUSG00000067006	-0.237525	0.00158048
Bnc2	ENSMUSG00000028487	-0.135285	0.00158351
Vezt	ENSMUSG00000036099	-0.150765	0.00159738
Bag4	ENSMUSG00000037316	-0.183094	0.00161432
Polr3f	ENSMUSG00000027427	-0.163912	0.00163102
Clmn	ENSMUSG00000021097	-0.212372	0.00165579
Rmi1	ENSMUSG00000035367	-0.293238	0.00168065
Akap13	ENSMUSG00000066406	-0.169317	0.00170389
Nfat5	ENSMUSG00000003847	-0.196	0.00173689
Tmem56	ENSMUSG00000028132	-0.181843	0.00173981
Qsox1	ENSMUSG00000033684	-0.127369	0.00176221
Fam83e	ENSMUSG00000054161	-0.242307	0.00178496
R3hdm1	ENSMUSG00000056211	-0.164638	0.00181208
Fign	ENSMUSG00000075324	-0.12359	0.00181801
Zic1	ENSMUSG00000032368	-0.107311	0.00184397
Cct3	ENSMUSG00000001416	-0.125923	0.00185612
Lrp2bp	ENSMUSG00000031637	-0.19869	0.00188323
Kcna2	ENSMUSG00000040724	-0.119664	0.00194628
Prrc1	ENSMUSG00000024594	-0.13359	0.00194818
Cyp11a1	ENSMUSG00000032323	-0.213824	0.00197726
Fam154b	ENSMUSG00000038570	-0.135567	0.00199027
Sfxn2	ENSMUSG00000025036	-0.144327	0.00199278
Mrpl15	ENSMUSG00000033845	-0.156953	0.00199288
Rnmt	ENSMUSG00000009535	-0.119457	0.00199293
Kptn	ENSMUSG00000006021	-0.170767	0.00200276
Stam2	ENSMUSG00000055371	-0.134591	0.00201777
Pik3ca	ENSMUSG00000027665	-0.113954	0.00203596
Rbx1	ENSMUSG00000022400	-0.203003	0.00203814
Rrm1	ENSMUSG00000030978	-0.118466	0.00203814
Ankrd10	ENSMUSG00000031508	-0.0991325	0.00207766
Ankrd12	ENSMUSG00000034647	-0.154764	0.00215656
Slc5a3	ENSMUSG00000089774	-0.190789	0.00219145
Phf14	ENSMUSG00000029629	-0.335845	0.00221169
Rgs9bp	ENSMUSG00000056043	-0.131479	0.00221362
Ccdc39	ENSMUSG00000027676	-0.297266	0.0022925
Dcc	ENSMUSG00000060534	-0.126775	0.0022925
Rhbdl2	ENSMUSG00000043333	-0.117474	0.00234873
Vps29	ENSMUSG00000029462	-0.272443	0.00235695
Skap1	ENSMUSG00000057058	-0.117437	0.00243576
Plxnb3	ENSMUSG00000031385	-0.371154	0.00245161
Rlim	ENSMUSG00000056537	-0.111378	0.00246263
Mtss1	ENSMUSG00000022353	-0.166387	0.00246263
Gria4	ENSMUSG00000025892	-0.141561	0.00247156
Prdm16	ENSMUSG00000039410	-0.115646	0.00247156
Riok1	ENSMUSG00000021428	-0.222899	0.00247888
Senp5	ENSMUSG00000022772	-0.116832	0.00247969
Rpap1	ENSMUSG00000034032	-0.142883	0.00249151
Dym	ENSMUSG00000035765	-0.18301	0.00249238
Usp24	ENSMUSG00000028514	-0.106259	0.00252158
Kcna6	ENSMUSG00000038077	-0.136791	0.00252934
Zdhhc23	ENSMUSG00000036304	-0.165092	0.00254703
Lmln	ENSMUSG00000022802	-0.251817	0.0025707
Cdh3	ENSMUSG00000061048	-0.234112	0.00259019
Ptprk	ENSMUSG00000019889	-0.263626	0.00259019
Shc2	ENSMUSG00000020312	-0.189327	0.0026456
Foxp2	ENSMUSG00000029563	-0.314835	0.00266101
Gpr101	ENSMUSG00000036357	-0.27434	0.00268935
Stt3a	ENSMUSG00000032116	-0.118192	0.00270628
Brwd3	ENSMUSG00000063663	-0.14372	0.00271917
Mmp24	ENSMUSG00000027612	-0.0937037	0.00272409
Plcb4	ENSMUSG00000039943	-0.169266	0.00279924
Dmrta1	ENSMUSG00000043753	-0.484863	0.00286173
Med15	ENSMUSG00000012114	-0.189296	0.00286247
Zdhhc6	ENSMUSG00000024982	-0.161618	0.00286247
March3	ENSMUSG00000032656	-0.146454	0.00288365
Srcap	ENSMUSG00000053877	-0.206485	0.00288891
Maml1	ENSMUSG00000050567	-0.118037	0.00290239
Cdkl2	ENSMUSG00000029403	-0.270859	0.00291094
Zmiz1	ENSMUSG00000007817	-0.189106	0.00291959
Hdac10	ENSMUSG00000062906	-0.174389	0.00292851
Sbno2	ENSMUSG00000035673	-0.146457	0.00298251
Racgap1	ENSMUSG00000023015	-0.124147	0.00300095
B4galnt2	ENSMUSG00000013418	-0.276081	0.00300672
Ankra2	ENSMUSG00000021661	-0.324448	0.00302255
Ccdc38	ENSMUSG00000036168	-0.165857	0.0030914
Btbd7	ENSMUSG00000041702	-0.211558	0.00318512
Sgms1	ENSMUSG00000040451	-0.120172	0.00319501
Arpp21	ENSMUSG00000032503	-0.131387	0.0032403
Prickle1	ENSMUSG00000036158	-0.110839	0.00326992
Vcpip1	ENSMUSG00000045210	-0.133874	0.00330025
Tbl1xr1	ENSMUSG00000027630	-0.138107	0.00335576
Kalrn	ENSMUSG00000061751	-0.0921325	0.00336702
Ksr1	ENSMUSG00000018334	-0.0988779	0.00355428
Cdc40	ENSMUSG00000038446	-0.174871	0.00357321
Maoa	ENSMUSG00000025037	-0.116426	0.00357437
B3galnt2	ENSMUSG00000039242	-0.219292	0.00358997
Rufy3	ENSMUSG00000029291	-0.109969	0.00359114
Tlr4	ENSMUSG00000039005	-0.151497	0.00359829
Ankrd52	ENSMUSG00000014498	-0.104156	0.00359857
Dgkb	ENSMUSG00000036095	-0.185493	0.00360114
Tctn3	ENSMUSG00000025008	-0.200898	0.00366318
Auts2	ENSMUSG00000029673	-0.145652	0.00367994
Cog4	ENSMUSG00000031753	-0.114363	0.00373123
Ttll1	ENSMUSG00000022442	-0.106634	0.00374198
Cd44	ENSMUSG00000005087	-0.111311	0.00376761
Rnf13	ENSMUSG00000036503	-0.100038	0.00388575
Cops3	ENSMUSG00000019373	-0.115035	0.00393752
Taok2	ENSMUSG00000059981	-0.116146	0.00397842
Dpyd	ENSMUSG00000033308	-0.125864	0.00406985
Dact3	ENSMUSG00000078794	-0.107332	0.00408448
Kcnc1	ENSMUSG00000058975	-0.107814	0.00410641
Rapgef6	ENSMUSG00000037533	-0.102342	0.00412548
Lipk	ENSMUSG00000024771	-0.161478	0.00415234
Prrt3	ENSMUSG00000045009	-0.234792	0.00415263
Adarb1	ENSMUSG00000020262	-0.176146	0.00416519
Epsti1	ENSMUSG00000022014	-0.286371	0.00423671
Rapgef4	ENSMUSG00000049044	-0.448062	0.00423671
Dzip3	ENSMUSG00000064061	-0.100506	0.00423671
Herc2	ENSMUSG00000030451	-0.118106	0.00425106
Wac	ENSMUSG00000024283	-0.0908262	0.00425776
Rae1	ENSMUSG00000027509	-0.390602	0.00426361
Gxylt2	ENSMUSG00000030074	-0.173696	0.00433776
Pcdh15	ENSMUSG00000052613	-0.119477	0.00438234
Fndc7	ENSMUSG00000045326	-0.122269	0.00443765
Nmt2	ENSMUSG00000026643	-0.170223	0.00445021
Bri3bp	ENSMUSG00000037905	-0.109015	0.00446043
Pax7	ENSMUSG00000028736	-0.344537	0.00460613
Adam33	ENSMUSG00000027318	-0.146943	0.00461176
Fam117b	ENSMUSG00000041040	-0.122531	0.00461719
Arhgef18	ENSMUSG00000004568	-0.204696	0.00468229
Invs	ENSMUSG00000028344	-0.158876	0.00477294
Scfd1	ENSMUSG00000020952	-0.285422	0.00483433
Nup160	ENSMUSG00000051329	-0.215855	0.00484051
Cnot2	ENSMUSG00000020166	-0.0939752	0.00487748
Scai	ENSMUSG00000035236	-0.162167	0.0049401
Ikbkb	ENSMUSG00000031537	-0.113778	0.00495095
Nup155	ENSMUSG00000022142	-0.137867	0.00495095
Sh3rf1	ENSMUSG00000031642	-0.193551	0.00495838
Spred1	ENSMUSG00000027351	-0.102146	0.00498721
Stxbp5l	ENSMUSG00000022829	-0.166721	0.00500693
Naa35	ENSMUSG00000021555	-0.0997813	0.00501842
Snupn	ENSMUSG00000055334	-0.133325	0.00501842
Slc28a3	ENSMUSG00000021553	-0.135192	0.00504364
Ankrd17	ENSMUSG00000055204	-0.1191	0.00507431
Ppp1r12b	ENSMUSG00000073557	-0.150482	0.00509385
Mast4	ENSMUSG00000034751	-0.143797	0.00510269
Nrf1	ENSMUSG00000058440	-0.229329	0.00511399
Adk	ENSMUSG00000039197	-0.113205	0.005144
Tyw1	ENSMUSG00000056310	-0.100198	0.00515126
Pabpc5	ENSMUSG00000034732	-0.0990859	0.00518608
Nr2c1	ENSMUSG00000005897	-0.119464	0.00518986
Ssu72	ENSMUSG00000029038	-0.12645	0.00519617
Dnm3	ENSMUSG00000040265	-0.106253	0.00523202
Acly	ENSMUSG00000020917	-0.114562	0.00525526
Htt	ENSMUSG00000029104	-0.137975	0.00527861
Bhlha9	ENSMUSG00000044243	-0.42561	0.00537283
Scyl2	ENSMUSG00000069539	-0.126553	0.00539504
Sema6d	ENSMUSG00000027200	-0.16689	0.0053968
Atg7	ENSMUSG00000030314	-0.123156	0.00540493
Eps15l1	ENSMUSG00000006276	-0.118612	0.00540739
Las1l	ENSMUSG00000057421	-0.0916568	0.0054253
Impact	ENSMUSG00000024423	-0.0971976	0.0054253
Ncoa2	ENSMUSG00000005886	-0.137934	0.00549194
Atad1	ENSMUSG00000013662	-0.143979	0.00549551
Vps13d	ENSMUSG00000020220	-0.121392	0.00550743
Pikfyve	ENSMUSG00000025949	-0.114261	0.00555054
Cyp7b1	ENSMUSG00000039519	-0.217312	0.00555236
Eif3d	ENSMUSG00000016554	-0.229691	0.00555729
Tbc1d1	ENSMUSG00000029174	-0.179096	0.00555859
Ccdc141	ENSMUSG00000044033	-0.148378	0.00562826
Cep164	ENSMUSG00000043987	-0.121173	0.00565648
Arhgef17	ENSMUSG00000032875	-0.131868	0.00568939
Fgf14	ENSMUSG00000025551	-0.0896224	0.00571425
Arhgap39	ENSMUSG00000033697	-0.119564	0.00573387
Abhd5	ENSMUSG00000032540	-0.123666	0.00574043
Cdk2	ENSMUSG00000025358	-0.113095	0.00582175
Myod1	ENSMUSG00000009471	-0.125652	0.00585937
Igsf1	ENSMUSG00000031111	-0.0801344	0.00586522
Il16	ENSMUSG00000001741	-0.0960689	0.00593163
Fam134c	ENSMUSG00000017802	-0.110667	0.00595775
Pcsk2	ENSMUSG00000027419	-0.159238	0.0060459
Rnf166	ENSMUSG00000014470	-0.0991962	0.00610686
Lasp1	ENSMUSG00000038366	-0.345381	0.00622095
Vapa	ENSMUSG00000024091	-0.12221	0.00630435
Sfrp1	ENSMUSG00000031548	-0.185863	0.00636618
Neu1	ENSMUSG00000007038	-0.0778025	0.00638509
Tada3	ENSMUSG00000048930	-0.186184	0.00645912
Aldh1a3	ENSMUSG00000015134	-0.131069	0.00650802
Fam3c	ENSMUSG00000029672	-0.104656	0.00665475
Kcnn2	ENSMUSG00000054477	-0.165672	0.00673342
Cyth1	ENSMUSG00000017132	-0.137922	0.0067786
Gla	ENSMUSG00000031266	-0.102237	0.00678226
Arih2	ENSMUSG00000064145	-0.140522	0.00687945
Upk3a	ENSMUSG00000022435	-0.0901154	0.00687945
Cyfip2	ENSMUSG00000020340	-0.100719	0.00692977
Gcnt1	ENSMUSG00000038843	-0.0963792	0.00719263
Cntn1	ENSMUSG00000055022	-0.102526	0.00730528
Oxsm	ENSMUSG00000021786	-0.140533	0.00739604
Spsb1	ENSMUSG00000039911	-0.120866	0.00743656
Gabra2	ENSMUSG00000000560	-0.209257	0.00747008
Dcbld2	ENSMUSG00000035107	-0.128223	0.00771288
Lrrc18	ENSMUSG00000041673	-0.230319	0.00774608
Pbx4	ENSMUSG00000031860	-0.113346	0.00774958
Myo1e	ENSMUSG00000032220	-0.129557	0.00775671
Prkce	ENSMUSG00000045038	-0.134916	0.00778743
Tmem59	ENSMUSG00000028618	-0.152809	0.007817
Hs6st2	ENSMUSG00000062184	-0.259764	0.00781971
Zbtb7a	ENSMUSG00000035011	-0.116341	0.00783141
Magi3	ENSMUSG00000052539	-0.180509	0.00788608
Scn1a	ENSMUSG00000064329	-0.449198	0.00789525
Ids	ENSMUSG00000035847	-0.164047	0.00790506
Sytl1	ENSMUSG00000028860	-0.116724	0.00799266
Slc10a2	ENSMUSG00000023073	-0.120614	0.00801046
Scamp5	ENSMUSG00000040722	-0.11556	0.0080165
Cer1	ENSMUSG00000038192	-0.137266	0.00806154
Avpr2	ENSMUSG00000031390	-0.0956797	0.00809615
Pde3a	ENSMUSG00000041741	-0.108224	0.00811988
P2rx6	ENSMUSG00000022758	-0.106119	0.00812893
Arr3	ENSMUSG00000060890	-0.158934	0.0081445
Setd1a	ENSMUSG00000042308	-0.109889	0.00815141
Nek8	ENSMUSG00000017405	-0.104205	0.0081538
Gpr50	ENSMUSG00000056380	-0.123513	0.00815827
Dpysl2	ENSMUSG00000022048	-0.108383	0.00826938
Mt4	ENSMUSG00000031757	-0.123513	0.00828114
Igf2bp3	ENSMUSG00000029814	-0.108899	0.00830135
Kif21a	ENSMUSG00000022629	-0.16538	0.00832912
Fut9	ENSMUSG00000055373	-0.178638	0.00834087
Clcn5	ENSMUSG00000004317	-0.133961	0.00835232
Rhpn1	ENSMUSG00000022580	-0.203618	0.00843801
Ntf3	ENSMUSG00000049107	-0.083621	0.00844393
Pde6c	ENSMUSG00000024992	-0.0969055	0.00848386
Dnase1l2	ENSMUSG00000024136	-0.182669	0.00855182
Senp1	ENSMUSG00000033075	-0.120257	0.00870583
Rhobtb2	ENSMUSG00000022075	-0.117683	0.00882868
Cngb1	ENSMUSG00000031789	-0.0968986	0.00883415
Prr12	ENSMUSG00000046574	-0.108354	0.00889258
Hrnr	ENSMUSG00000041991	-0.169414	0.0089727
Srxn1	ENSMUSG00000032802	-0.0919884	0.00905503
Clca4	ENSMUSG00000037033	-0.178655	0.00920285
Lmnb2	ENSMUSG00000062075	-0.176761	0.00929492
Speg	ENSMUSG00000026207	-0.119781	0.00930526
Mx1	ENSMUSG00000000386	-0.303903	0.00938091
Hyou1	ENSMUSG00000032115	-0.0957303	0.00941275
Cabyr	ENSMUSG00000024430	-0.186551	0.00957008
Ttc39b	ENSMUSG00000038172	-0.216038	0.00963624
Rrp1b	ENSMUSG00000058392	-0.0920684	0.00969806
Abcf1	ENSMUSG00000038762	-0.190441	0.00977357
Phf20	ENSMUSG00000038116	-0.0995652	0.00978138
Flywch1	ENSMUSG00000040097	-0.0879176	0.00978374
Hoxc8	ENSMUSG00000001657	-0.171025	0.00988999
Ccdc86	ENSMUSG00000024732	-0.119866	0.00989238
Camk2a	ENSMUSG00000024617	-0.0813987	0.00992489
Tcf3	ENSMUSG00000020167	-0.0885695	0.00998975
Lrrtm1	ENSMUSG00000060780	-0.0886089	0.0100343
Zdhhc2	ENSMUSG00000039470	-0.113783	0.0100891
Traf3ip1	ENSMUSG00000034292	-0.111099	0.0101879
Elavl4	ENSMUSG00000028546	-0.0965245	0.0101892
Creb1	ENSMUSG00000025958	-0.288663	0.0101943
Taf1d	ENSMUSG00000031939	-0.10604	0.010341
Csnk2a2	ENSMUSG00000046707	-0.102466	0.0103556
Poc1b	ENSMUSG00000019952	-0.122595	0.0103608
Hspa13	ENSMUSG00000032932	-0.111263	0.0104213
Zfand5	ENSMUSG00000024750	-0.263292	0.0104837
Qars	ENSMUSG00000032604	-0.216337	0.0105235
Kcnv1	ENSMUSG00000022342	-0.139351	0.0106132
Gnas	ENSMUSG00000027523	-0.103467	0.0108216
Fam115a	ENSMUSG00000036667	-0.0960556	0.0109053
Amtn	ENSMUSG00000029282	-0.0833021	0.0109231
Mbd5	ENSMUSG00000036792	-0.0914052	0.011095
Cnot10	ENSMUSG00000056167	-0.120137	0.0111859
Slc16a10	ENSMUSG00000019838	-0.102163	0.0112147
Tmem116	ENSMUSG00000029452	-0.0955043	0.0113821
Mier1	ENSMUSG00000028522	-0.122866	0.0114179
Lgr4	ENSMUSG00000050199	-0.0969497	0.0115688
Rnf220	ENSMUSG00000028677	-0.27308	0.0115755
Snx21	ENSMUSG00000050373	-0.152445	0.0116001
N6amt1	ENSMUSG00000044442	-0.144628	0.0116561
Tiam1	ENSMUSG00000002489	-0.132957	0.0117655
Kif24	ENSMUSG00000028438	-0.0961908	0.0118635
Med1	ENSMUSG00000018160	-0.183493	0.0119145
Fam122a	ENSMUSG00000074922	-0.10205	0.0119163
Urb1	ENSMUSG00000039929	-0.0976637	0.0119211
Ddo	ENSMUSG00000063428	-0.101112	0.0119622
Ppp6r3	ENSMUSG00000024908	-0.151942	0.0120227
Neto2	ENSMUSG00000036902	-0.108873	0.0120981
Cep57l1	ENSMUSG00000019813	-0.086904	0.0121104
Thumpd3	ENSMUSG00000030264	-0.08305	0.0121407
Cxxc1	ENSMUSG00000024560	-0.105669	0.0121642
Efcab1	ENSMUSG00000068617	-0.0897525	0.012299
Ick	ENSMUSG00000009828	-0.132167	0.0123092
Psmd7	ENSMUSG00000039067	-0.0845937	0.0123159
Lrch4	ENSMUSG00000093445	-0.128408	0.012331
Safb	ENSMUSG00000071054	-0.113843	0.0123366
Kcnf1	ENSMUSG00000051726	-0.117266	0.0124739
Rbm24	ENSMUSG00000038132	-0.0764122	0.0124739
Atcay	ENSMUSG00000034958	-0.0976033	0.0126303
Wdr37	ENSMUSG00000021147	-0.0911354	0.012761
Krt14	ENSMUSG00000045545	-0.100015	0.0128687
Hoxa9	ENSMUSG00000038227	-0.120418	0.0128896
Hs3st4	ENSMUSG00000078591	-0.146657	0.0128896
Abl2	ENSMUSG00000026596	-0.130462	0.0129183
Cand1	ENSMUSG00000020114	-0.0674631	0.0129183
Rorb	ENSMUSG00000036192	-0.107418	0.0129307
Ccdc22	ENSMUSG00000031143	-0.0957617	0.0129453
Nsl1	ENSMUSG00000062510	-0.0899473	0.0129959
Slc4a7	ENSMUSG00000021733	-0.191195	0.0130185
Rab6b	ENSMUSG00000032549	-0.0990467	0.0130445
Tmsb10	ENSMUSG00000079523	-0.205254	0.0130759
Matn3	ENSMUSG00000020583	-0.0921287	0.0130781
Iapp	ENSMUSG00000041681	-0.0933867	0.0131142
Hes5	ENSMUSG00000048001	-0.102328	0.0131618
Hipk2	ENSMUSG00000061436	-0.102877	0.0131618
Tyr	ENSMUSG00000004651	-0.204498	0.0132744
Gmeb1	ENSMUSG00000028901	-0.131991	0.0133679
Slc46a2	ENSMUSG00000028386	-0.116681	0.0135827
Dner	ENSMUSG00000036766	-0.115569	0.0135876
Ewsr1	ENSMUSG00000009079	-0.0794007	0.0136398
Mau2	ENSMUSG00000031858	-0.205095	0.0137705
Itga4	ENSMUSG00000027009	-0.0891259	0.0137781
Lrrtm2	ENSMUSG00000071862	-0.0860987	0.0139268
Lonrf2	ENSMUSG00000048814	-0.100533	0.0139959
Usp44	ENSMUSG00000020020	-0.140923	0.0140072
Pola2	ENSMUSG00000024833	-0.111272	0.0140295
Wwp2	ENSMUSG00000031930	-0.0904876	0.0140439
Clasp2	ENSMUSG00000033392	-0.104403	0.0142387
Mast2	ENSMUSG00000003810	-0.0837459	0.0143
Slc43a2	ENSMUSG00000038178	-0.0984265	0.0143683
Mybl1	ENSMUSG00000025912	-0.159156	0.0143808
Ube3c	ENSMUSG00000039000	-0.109738	0.0143846
Ralgapa1	ENSMUSG00000021027	-0.0888206	0.0144778
Kcnma1	ENSMUSG00000063142	-0.331655	0.0144859
Lgi2	ENSMUSG00000039252	-0.0776179	0.0145122
Cyfip1	ENSMUSG00000030447	-0.105973	0.0145309
Prkacb	ENSMUSG00000005034	-0.096871	0.0145713
Nsf	ENSMUSG00000034187	-0.092983	0.014598
Ddhd2	ENSMUSG00000061313	-0.227736	0.0146064
Trim40	ENSMUSG00000073399	-0.104328	0.0146557
Nrg2	ENSMUSG00000060275	-0.0769738	0.0147367
Tnrc6a	ENSMUSG00000052707	-0.12508	0.0147525
Anks3	ENSMUSG00000022515	-0.101503	0.0147953
Svopl	ENSMUSG00000029830	-0.179355	0.0148315
Krt222	ENSMUSG00000035849	-0.090319	0.0148435
Tlk2	ENSMUSG00000020694	-0.0904665	0.0148501
Inpp4b	ENSMUSG00000037940	-0.0878494	0.0148501
Prox1	ENSMUSG00000010175	-0.167645	0.0148733
Depdc5	ENSMUSG00000037426	-0.0940273	0.015092
Rgs12	ENSMUSG00000029101	-0.11698	0.0151112
Itga5	ENSMUSG00000000555	-0.0907719	0.015224
Rps6kb1	ENSMUSG00000020516	-0.0961095	0.0152342
Dffa	ENSMUSG00000028974	-0.153558	0.0152578
Chd8	ENSMUSG00000053754	-0.102891	0.0152714
Ubxn10	ENSMUSG00000043621	-0.189832	0.0152906
Arhgap27	ENSMUSG00000034255	-0.230277	0.0153165
Odf1	ENSMUSG00000061923	-0.119354	0.015351
Stox2	ENSMUSG00000038143	-0.0995449	0.0155555
Actr1a	ENSMUSG00000025228	-0.112838	0.0156546
Dach2	ENSMUSG00000025592	-0.08669	0.0156598
Rbm27	ENSMUSG00000024491	-0.198792	0.0156621
Zdhhc9	ENSMUSG00000036985	-0.241663	0.0158254
Spire1	ENSMUSG00000024533	-0.110492	0.0158342
Arid5b	ENSMUSG00000019947	-0.0899413	0.0158889
Ces5a	ENSMUSG00000058019	-0.0829398	0.0159354
Samd8	ENSMUSG00000021770	-0.0923949	0.0160079
Vapb	ENSMUSG00000054455	-0.10756	0.0160857
Mtr	ENSMUSG00000021311	-0.381437	0.0161138
Dcp1b	ENSMUSG00000041477	-0.128101	0.0161443
Gpcpd1	ENSMUSG00000027346	-0.0865159	0.0161602
Asah2	ENSMUSG00000024887	-0.11631	0.0162266
Clns1a	ENSMUSG00000025439	-0.123637	0.0162639
Casz1	ENSMUSG00000028977	-0.100511	0.0164036
Bub3	ENSMUSG00000066979	-0.0982497	0.0164641
Mapk6	ENSMUSG00000042688	-0.0853825	0.0166384
Ipo8	ENSMUSG00000040029	-0.0752522	0.0166914
Mipol1	ENSMUSG00000047022	-0.0999546	0.0167161
Ptgr2	ENSMUSG00000072946	-0.082897	0.016887
Pola1	ENSMUSG00000006678	-0.169013	0.016887
Phf8	ENSMUSG00000041229	-0.119808	0.0169696
Scel	ENSMUSG00000022123	-0.136769	0.0169816
Lrrc41	ENSMUSG00000028703	-0.0917749	0.0169905
C2cd3	ENSMUSG00000047248	-0.113842	0.0169997
Kcng1	ENSMUSG00000074575	-0.146382	0.0170076
B3galt5	ENSMUSG00000074892	-0.0790913	0.0171714
Trib2	ENSMUSG00000020601	-0.0802633	0.0172894
Ggnbp2	ENSMUSG00000020530	-0.145114	0.0173218
Shisa3	ENSMUSG00000050010	-0.0946898	0.0173642
Wfdc3	ENSMUSG00000076434	-0.0767983	0.0175093
Pou3f1	ENSMUSG00000090125	-0.105342	0.0175862
Siae	ENSMUSG00000001942	-0.104775	0.0178673
Gabrg1	ENSMUSG00000001260	-0.21422	0.0179245
Pus7l	ENSMUSG00000033356	-0.102925	0.0179428
Zpbp2	ENSMUSG00000017195	-0.127406	0.0179428

[truncated: 23 more sheets: Lung Upregulation Cluster 11, Lung Downregulation Cluster 11, Lung Upregulation Cluster 13, Lung Downregulation Cluster 13, Lung Upregulation Cluster 16, Lung Downregulation Cluster 16, Lung Upregulation Cluster 17, Lung Downregulation Cluster 17, Lung Upregulation Cluster 18, Lung Downregulation Cluster 18, Lung Upregulation Cluster 20, Lung Downregulation Cluster 20, Lung Upregulation Cluster 21, Lung Downregulation Cluster 21, Lung Upregulation Cluster 23, Lung Downregulation Cluster 23, Lung Upregulation Cluster 25, Lung Downregulation Cluster 25, Liver Upregulation Cluster 3, Liver Downregulation Cluster 3 …]
